# Supplementary material for: The global gene expression outline of the bovine blastocyst: reflector of environmental conditions and predictor of developmental capacity
Source: BMC Genomics. 2021 Jun 3;22:408. doi: 10.1186/s12864-021-07693-0 (PMC8176733; doi:10.1186/s12864-021-07693-0)
Supplement: Supplementary file 4 — Additional file 4: Table S1. The list of differentially expressed genes between CVO and NVO. Table S2. The list of differentially expressed genes between CVT and NVT. Table S3. Significant molecular functions enriched by differentially expressed genes between CVT and NVT. Table S4. DEGs common to current study (CVO vs NVO) and Hosseini et al. 2015 (ICM vs .TE) and Ozawa et al. 2012 (TE vs .ICM). Table S5. DEGs common to current study (CVT vs NVT) and Hosseini et al. 2015 (ICM vs .TE) and Ozawa et al. 2012 (TE vs .ICM). Table S6. List of differentially expressed genes between CVT vs. CVO. Table S7. List of differentially expressed probes in CVT vs. CVO representing the 3′-UTR variants. Table S8. Molecular fuctions overrepresented by DEGs idnetfied in CVT vs. CVO. Table S9. Molecular functions overrepresneted by genes differentially expressed between CVT and CVO. Table S10. DEGs common to current study (CVT vs CVO) and Hosseini et al. 2015 (ICM vs .TE) and Ozawa et al. 2012 (TE vs .ICM). [file 12864_2021_7693_MOESM4_ESM.xlsx]

## Sheet: Table S1
Table S1: The list of differentially expressed genes between CVO and NVO
Probe ID	Gene symbol	Gene synonyms	Description	log2FC	P.Value	Adj.P.Val
EMBV3_18915	ZFYVE21	NULL	zinc finger, FYVE domain containing 21	-0.808233	0.000454812	0.0461007
EMBV3_29660	ZDHHC17	NULL	zinc finger, DHHC-type containing 17	0.838227	0.000130539	0.0273728
EMBV3_16103	ZFAND1	NULL	zinc finger, AN1-type domain 1	1.38074	0.000397226	0.0433262
EMBV3_13245	C1orf124	NULL	zinc finger RAD18 domain-containing protein C1orf124 homolog	0.664923	0.00201691	0.0929004
EMBV3_12942	ZFP64	MGC148438	zinc finger protein 64 homolog (mouse)	0.751673	0.00430933	0.13359
EMBV3_43285	ZNF541	NULL	zinc finger protein 541	-0.932874	0.00532673	0.147485
EMBV3_42089	ZFP36L1	NULL	zinc finger protein 36, C3H type-like 1	-0.911855	0.0104174	0.194018
EMBV3_30252	ZNF281	NULL	zinc finger protein 281	-0.7592	8.1e-05	0.0224828
EMBV3_15895	ZBTB8OS	NULL	zinc finger and BTB domain containing 8 opposite strand	0.782212	1.55e-05	0.0116545
EMBV3_19515	YIPF5	MGC126987	Yip1 domain family, member 5	-0.768013	0.00403109	0.130359
EMBV3_24992	WNK1	NULL	WNK lysine deficient protein kinase 1	0.770012	0.00311557	0.114854
EMBV3_42762	WDR92	MGC137951	WD repeat domain 92	0.723563	3.76e-05	0.0166476
EMBV3_10911	WDR67	MGC137686	WD repeat domain 67	0.661758	0.00078829	0.0596095
EMBV3_17149	WDR43	NULL	WD repeat domain 43	0.665912	0.00191051	0.0896197
EMBV3_30860	WDR18	MGC128350	WD repeat domain 18	0.796115	0.00512841	0.144489
EMBV3_17789	RALA	MGC126951	v-ral simian leukemia viral oncogene homolog A (ras related)	0.809913	9.96e-06	0.0100251
EMBV3_35186	VWA1	MGC138086	von Willebrand factor A domain containing 1	0.728865	0.00230835	0.0996953
EMBV3_05444	VPS25	MGC10540	vacuolar protein sorting 25 homolog (S. cerevisiae)	0.949151	0.000954211	0.0660787
EMBV3_40304	UNK	MGC143291	unkempt homolog (Drosophila)	0.801155	0.00130176	0.0760535
EMBV3_04292	UQCR10	MGC127828	UCRC ubiquinol-cytochrome c reductase complex 7.2 kDa protein	0.922138	6.24e-05	0.0204552
EMBV3_26427	UBXN2A	UBXD4	UBX domain protein 2A	0.692664	0.0031592	0.115488
EMBV3_00298	UBL5	MGC127118	ubiquitin-like 5	0.700535	2.75e-05	0.0143162
EMBV3_11520	UBL5	MGC127118	ubiquitin-like 5	0.740897	0.000155783	0.0284054
EMBV3_15124	UBE3B	NULL	ubiquitin protein ligase E3B	0.842268	0.000694004	0.0567502
EMBV3_20723	UBE3A	NULL	ubiquitin protein ligase E3A	0.799099	0.000104286	0.0247967
EMBV3_00442	UFD1L	MGC142939	ubiquitin fusion degradation 1 like	0.782626	0.000715945	0.0570738
EMBV3_19121	TWISTNB	MGC140293	TWIST neighbor	0.914497	9.54e-05	0.0242039
EMBV3_19648	TUBGCP6	NULL	tubulin, gamma complex associated protein 6	1.16227	1.73e-05	0.0117408
EMBV3_07425	TPM4	NULL	tropomyosin 4	0.698693	0.00011736	0.0266684
EMBV3_09661	TKDP1	NULL	trophoblast Kunitz domain protein 1	0.924764	0.00528575	0.14709
EMBV3_35050	TPP2	MGC157323	tripeptidyl peptidase II	0.655955	0.00860035	0.178127
EMBV3_10091	TPI1	NULL	triosephosphate isomerase 1	0.960886	0.00735205	0.166304
EMBV3_32458	TMEM87A	MGC142736	transmembrane protein 87A	-0.861394	0.000403704	0.0434655
EMBV3_34425	TMEM214	MGC142711	transmembrane protein 214	0.657098	0.000678765	0.0562157
EMBV3_36317	TMEM150C	MGC152232	transmembrane protein 150C	-0.728122	0.00138433	0.0776163
EMBV3_04016	TMEM144	MGC165857	transmembrane protein 144	0.656117	0.000671126	0.055685
EMBV3_09657	TMEM139	NULL	transmembrane protein 139	0.93571	0.000240804	0.0344289
EMBV3_08007	TMEM109	MGC137697	transmembrane protein 109	0.672857	0.00362166	0.124257
EMBV3_08480	TAPT1	NULL	transmembrane anterior posterior transformation 1	0.799687	0.00245711	0.102663
EMBV3_01743	TM4SF1	MGC139884	transmembrane 4 L six family member 1	-0.690669	0.00460638	0.138578
EMBV3_16568	TOMM70A	MGC139606	translocase of outer mitochondrial membrane 70 homolog A (S. cerevisiae)	0.827387	0.00041635	0.0441084
EMBV3_05989	TAGLN2	NULL	transgelin 2	0.714289	0.000839462	0.0613171
EMBV3_20670	TFAP2C	MGC143174	transcription factor AP-2 gamma (activating enhancer binding protein 2 gamma)	0.846916	0.0004871	0.0468728
EMBV3_16561	TCF25	MGC148804	transcription factor 25 (basic helix-loop-helix)	0.675888	0.00227682	0.0989978
EMBV3_07154	TCEAL8	MGC127842	transcription elongation factor A (SII)-like 8	0.680658	0.000823383	0.0608389
EMBV3_13206	LOC100336382	NULL	TNFAIP3 interacting protein 2-like	-1.21869	0.000195822	0.0318527
EMBV3_02754	THRAP3	NULL	thyroid hormone receptor associated protein 3	-0.798208	0.00153983	0.0807047
EMBV3_31995	TMSB10	NULL	thymosin beta 10	1.1766	0.00181174	0.0869738
EMBV3_07136	THOC3	MGC137361	THO complex 3	0.650308	0.00123556	0.0743542
EMBV3_36256	TTC3	NULL	tetratricopeptide repeat domain 3	0.780709	0.000390533	0.0429083
EMBV3_30870	TUT1	RBM21	terminal uridylyl transferase 1, U6 snRNA-specific	0.835135	6.55e-05	0.0208667
EMBV3_29441	TCIRG1	MGC137911	T-cell, immune regulator 1, ATPase, H+ transporting, lysosomal V0 subunit A3	0.760618	0.000344521	0.040571
EMBV3_11380	SYT13	NULL	synaptotagmin XIII	-0.766716	0.000786301	0.0596095
EMBV3_23966	SYNCRIP	NULL	synaptotagmin binding, cytoplasmic RNA interacting protein	0.735408	0.00370585	0.125715
EMBV3_39072	SYCE2	NULL	synaptonemal complex central element protein 2	0.656211	0.0070625	0.163957
EMBV3_35966	SYF2	NULL	SYF2 homolog, RNA splicing factor (S. cerevisiae)	0.690585	0.00715898	0.164748
EMBV3_03708	SURF1	NULL	surfeit 1	0.825131	6.31e-05	0.0205053
EMBV3_15012	SUV420H2	NULL	suppressor of variegation 4-20 homolog 2 (Drosophila)	-0.764726	0.00223315	0.0981371
EMBV3_30354	SRXN1	NULL	sulfiredoxin 1 homolog (S. cerevisiae)	0.751179	0.00136083	0.0773512
EMBV3_32498	SDHA	MGC127962	succinate dehydrogenase complex, subunit A, flavoprotein (Fp)	0.98236	8.57e-05	0.0230883
EMBV3_24760	STT3B	MGC152029	STT3, subunit of the oligosaccharyltransferase complex, homolog B (S. cerevisiae)	0.899175	2.48e-05	0.0136498
EMBV3_34532	SFN	MGC143283	stratifin	1.04627	4.08e-05	0.0177195
EMBV3_11755	STAU2	MGC165981	staufen, RNA binding protein, homolog 2 (Drosophila)	-0.794788	0.00119364	0.07304
EMBV3_38975	SLIRP	MGC133520	SRA stem-loop-interacting RNA-binding protein	0.782933	0.000975172	0.0661209
EMBV3_11988	SFRS5	MGC166270	splicing factor, arginine/serine-rich 5	1.07924	0.000709451	0.0570738
EMBV3_40727	SFRS12	NULL	splicing factor, arginine/serine-rich 12	1.08471	1.89e-06	0.00592166
EMBV3_23797	SKP2	MGC152600	S-phase kinase-associated protein 2 (p45)	-0.659003	0.00151289	0.0802971
EMBV3_32673	SPATA24	NULL	spermatogenesis associated 24	-0.665784	0.00460258	0.138578
EMBV3_13103	SSFA2	NULL	sperm specific antigen 2	-0.701916	0.00281117	0.110335
EMBV3_08558	SNX16	NULL	sorting nexin 16	0.782433	9.81e-05	0.0243634
EMBV3_27431	SNX16	NULL	sorting nexin 16	1.18877	9.64e-05	0.0242185
EMBV3_19550	SLC43A3	MGC134127	solute carrier family 43, member 3	-0.80352	0.00299652	0.113772
EMBV3_16759	SLC35F5	NULL	solute carrier family 35, member F5	0.86997	5.24e-05	0.0198292
EMBV3_14247	SLC35E3	MGC151827	solute carrier family 35, member E3	-0.911533	0.00121333	0.0737662
EMBV3_40498	SLC30A2	NULL	solute carrier family 30 (zinc transporter), member 2	0.743347	0.000176273	0.0303251
EMBV3_31662	RAP1GDS1	MGC137736	SmgGDS RAP1, GTP-GDP dissociation stimulator 1	1.00865	0.000134258	0.0273728
EMBV3_34603	C3orf57	MGC139700	small subunit of serine palmitoyltransferase B	-0.687027	0.0053081	0.14735
EMBV3_38561	SMAP	MGC128249	small acidic protein	0.887045	0.00181865	0.0872103
EMBV3_12939	SLAMF6	NULL	SLAM family member 6	-0.834249	0.00244031	0.102366
EMBV3_00429	LOC510844	NULL	similar to Zinc finger homeobox protein 3 (Zinc finger homeodomain protein 3) (ZFH-3) (Alpha-fetoprotein enhancer-binding protein) (AT motif-binding factor) (AT-binding transcription factor 1)	1.0157	0.0013748	0.0776163
EMBV3_27738	LOC505851	NULL	similar to Wilms tumor 1 associated protein	-0.775473	0.0014392	0.0780344
EMBV3_28995	LOC100296722	NULL	similar to upregulated during skeletal muscle growth 5	1.03044	0.000132218	0.0273728
EMBV3_16098	LOC100294880	NULL	similar to upregulated during skeletal muscle growth 5	1.11665	4.96e-06	0.00781693
EMBV3_05844	LOC100297121	NULL	similar to upregulated during skeletal muscle growth 5	1.15579	1.04e-05	0.0101926
EMBV3_30832	LOC783726	NULL	similar to ubiquitin-like/S30 ribosomal fusion protein	0.787298	0.000328761	0.0394077
EMBV3_09749	LOC618696	NULL	similar to trophoblast Kunitz domain protein 5	0.907282	0.00535555	0.14785
EMBV3_29366	LOC100137838	NULL	similar to tripartite motif protein TRIM4	0.756425	5.78e-05	0.0198292
EMBV3_30468	LOC784523	NULL	similar to Rpl24 protein	0.833291	0.00965516	0.187689
EMBV3_27308	LOC534630	NULL	similar to RNA binding motif protein, X-linked 2	-0.874556	0.000564586	0.0511358
EMBV3_08305	LOC613705	NULL	similar to RNA binding motif protein, X-linked 2	-0.858468	0.000929261	0.0653123
EMBV3_11894	LOC783462	NULL	similar to ribosomal protein S6-like	1.24085	0.00556778	0.149067
EMBV3_04388	LOC100300693	NULL	similar to ribosomal protein S6	0.879732	0.00200294	0.0924216
EMBV3_28381	LOC100299516	NULL	similar to ribosomal protein S6	1.14309	0.00602694	0.154064
EMBV3_32969	LOC613460	NULL	similar to ribosomal protein S3a	0.78221	0.00970159	0.187965
EMBV3_15515	LOC613970	NULL	similar to ribosomal protein S3a	0.846599	0.00928354	0.183962
EMBV3_01988	LOC789997	NULL	similar to Ribosomal protein S3A	1.37035	0.00346581	0.120557
EMBV3_04179	LOC790088	NULL	similar to ribosomal protein S28	1.98204	0.000144467	0.0277275
EMBV3_17961	LOC100296524	NULL	similar to ribosomal protein L39-like protein	0.841186	0.000115271	0.0265926
EMBV3_13827	LOC100297294	NULL	similar to ribosomal protein L39	0.659937	0.000101081	0.0247075
EMBV3_43183	LOC100295381	NULL	similar to ribosomal protein L39	0.661873	0.000455706	0.0461007
EMBV3_10118	LOC100294784	NULL	similar to ribosomal protein L39	0.798588	0.000222149	0.0330548
EMBV3_31516	LOC100295757	NULL	similar to ribosomal protein L39	0.993573	0.00120208	0.0733577
EMBV3_17278	LOC100295254	NULL	similar to ribosomal protein L39	1.12097	0.000575728	0.0516556
EMBV3_30345	LOC100296205	NULL	similar to ribosomal protein L36	1.30759	0.00628662	0.156606
EMBV3_37508	LOC100295296	NULL	similar to ribosomal protein L35a	1.13313	0.000128397	0.0273728
EMBV3_29040	LOC784773	NULL	similar to ribosomal protein L31	1.73505	0.00279198	0.110268
EMBV3_08052	LOC786728	NULL	similar to ribosomal protein L27a-like	1.21759	0.00520484	0.145971
EMBV3_23757	LOC100301369	NULL	similar to ribosomal protein L15	0.889625	0.00204043	0.0932798
EMBV3_11029	LOC616956	NULL	similar to Ras-related protein Rab-17	0.811627	0.000348054	0.0408805
EMBV3_27899	LOC528794	NULL	similar to Protein FAM136A	1.24899	0.000384305	0.0426985
EMBV3_37823	LOC783022	NULL	similar to proline-rich nuclear receptor coactivator 2	0.682136	0.000470286	0.0462311
EMBV3_15808	LOC782907	NULL	similar to PRDX3 protein	0.692626	0.000126796	0.0273728
EMBV3_25144	LOC100296226	NULL	similar to phorbol-12-myristate-13-acetate-induced protein 1	-0.817215	0.000306972	0.0385591
EMBV3_42180	LOC781039	NULL	similar to pericardine	-1.70489	7.93e-05	0.0221428
EMBV3_08932	LOC781039	NULL	similar to pericardine	-0.681042	0.000848	0.0615515
EMBV3_05927	LOC784679	NULL	similar to peptidylprolyl isomerase A-like	1.02274	0.00890342	0.180625
EMBV3_35111	LOC524595	NULL	similar to Peptidyl-prolyl cis-trans isomerase A (PPIase A) (Rotamase A) (Cyclophilin A) (Cyclosporin A-binding protein)	0.969407	0.000513805	0.0484048
EMBV3_00878	PPIA	NULL	similar to peptidyl-Pro cis trans isomerase	0.912057	0.00869786	0.178786
EMBV3_03818	LOC616051	NULL	similar to PAIP1 protein	-0.701798	0.00249337	0.103535
EMBV3_32001	LOC614785	NULL	similar to Nucleosome assembly protein 1-like 1 (NAP-1-related protein) (hNRP)	0.721745	0.0096798	0.187782
EMBV3_27832	LOC784087	NULL	similar to Nuclear casein kinase and cyclin-dependent kinase substrate 1	1.48602	0.000164739	0.0294447
EMBV3_02943	LOC100298410	NULL	similar to NADH dehydrogenase (ubiquinone) 1 beta subcomplex, 8, 19kDa	1.02206	0.000820291	0.0608059
EMBV3_18283	RPL36A	NULL	similar to mCG7611	0.869796	0.00298318	0.113631
EMBV3_09363	LOC781851	NULL	similar to mCG7176	1.17325	0.00429896	0.133424
EMBV3_24053	LOC783541	NULL	similar to mCG49427	1.47862	2.68e-05	0.0141028
EMBV3_42608	LOC784266	NULL	similar to mCG18413	1.27683	0.00862857	0.178435
EMBV3_30939	LOC785705	NULL	similar to mCG10725	1.26777	0.00870602	0.178786
EMBV3_06059	LOC782395	NULL	similar to malignant fibrous histiocytoma amplified sequence 1	0.663317	0.000472243	0.0463228
EMBV3_33696	LOC786246	NULL	similar to LOC784904 protein	-0.729202	0.00750615	0.16754
EMBV3_07158	LOC782900	NULL	similar to LOC440957 protein	0.683602	0.00027119	0.0357115
EMBV3_36583	LOC505941	NULL	similar to KIAA1398 protein	0.86535	7.76e-05	0.0220715
EMBV3_03368	LOC614126	NULL	similar to Hmgb1 protein	0.774791	0.000642553	0.0545176
EMBV3_18582	LOC785387	NULL	similar to Histone H3.3B CG8989-PA	0.851006	8.82e-05	0.0230883
EMBV3_02465	LOC781566	NULL	similar to Histone H3.3B CG8989-PA	1.37815	0.000485238	0.0468728
EMBV3_07452	LOC100297725	NULL	similar to histone H3.3B	1.39032	0.00795781	0.172032
EMBV3_26874	LOC613345	NULL	similar to histone H3.3	1.09772	0.000195195	0.0318527
EMBV3_40066	LOC541108	NULL	similar to histone cluster 2, H2aa4	0.657541	0.000640991	0.0545176
EMBV3_34210	LOC540148	NULL	similar to histone cluster 1, H3f	0.97807	0.00537035	0.147861
EMBV3_13179	LOC521943	NULL	similar to hCG1788238	0.944752	9.89e-06	0.0100251
EMBV3_33836	LOC787634	NULL	similar to HAI-2 related small protein	0.704099	0.000369253	0.0417888
EMBV3_09919	LOC616200	NULL	similar to glyceraldehyde-3-phosphate dehydrogenase	0.663631	0.00136308	0.0773512
EMBV3_30250	LOC786967	NULL	similar to Glutaredoxin-1 (Thioltransferase-1) (TTase-1)	0.851968	0.000220767	0.0330548
EMBV3_06810	LOC783653	NULL	similar to Glutaredoxin-1 (Thioltransferase-1) (TTase-1)	0.997343	4.61e-06	0.00781693
EMBV3_35890	LOC782069	NULL	similar to G protein-coupled receptor	1.06672	0.0013535	0.077284
EMBV3_04713	LOC781102	NULL	similar to Eukaryotic translation initiation factor 1 (eIF1) (Protein translation factor SUI1 homolog) (Sui1iso1) (A121)	1.07299	0.00389993	0.12882
EMBV3_13597	LOC508858	NULL	similar to duodenase	-0.73701	0.00226354	0.0986337
EMBV3_22539	LOC100301462	NULL	similar to cytochrome c oxidase subunit VIIb	0.658792	0.00149768	0.0797702
EMBV3_09138	LOC100300550	NULL	similar to cytochrome c oxidase subunit VIIb	0.767602	5.28e-05	0.0198292
EMBV3_08656	MGC148714	NULL	similar to Cytochrome c oxidase polypeptide VIc-2	0.948902	2.22e-05	0.0131594
EMBV3_05811	MGC148714	NULL	similar to Cytochrome c oxidase polypeptide VIc-2	1.30428	0.000915941	0.064717
EMBV3_41977	LOC100295800	NULL	similar to COX17 homolog, cytochrome c oxidase assembly protein	1.03503	0.000155435	0.0284054
EMBV3_35287	LOC616201	NULL	similar to Chromosome X open reading frame 39	-0.838417	8.72e-05	0.0230883
EMBV3_09797	LOC511903	NULL	similar to CG14977-PA	0.68698	0.00434101	0.134006
EMBV3_21800	LOC517777	NULL	similar to ATP synthase, H+ transporting, mitochondrial F0 complex, subunit F2	0.663029	0.00638613	0.157725
EMBV3_10172	LOC100301031	NULL	similar to ATP synthase, H+ transporting, mitochondrial F0 complex, subunit E	0.864101	8.8e-06	0.0097026
EMBV3_11546	LOC784446	NULL	similar to 60S ribosomal protein L5	0.700435	0.0109696	0.199553
EMBV3_33545	LOC783070	NULL	similar to 60S ribosomal protein L5	0.735416	0.00410898	0.130851
EMBV3_30694	LOC616065	NULL	similar to 60S ribosomal protein L22 (Heparin binding protein HBp15)	1.35869	0.000431663	0.0450804
EMBV3_04189	LOC616065	NULL	similar to 60S ribosomal protein L22 (Heparin binding protein HBp15)	1.38302	6.1e-05	0.0202989
EMBV3_32161	LOC782021	NULL	similar to 60S ribosomal protein L21	0.700774	0.000787224	0.0596095
EMBV3_21935	LOC615482	NULL	similar to 60S ribosomal protein L12	1.36222	0.00311899	0.114854
EMBV3_33127	LOC784762	NULL	similar to 60S ribosomal protein L12	1.49675	0.00691018	0.162834
EMBV3_23533	LOC783641	NULL	similar to 60S ribosomal protein L12	1.52633	0.0056075	0.149716
EMBV3_05346	LOC521901	NULL	similar to 60S acidic ribosomal protein P2 (Renal carcinoma antigen NY-REN-44)	0.977001	0.00215764	0.0961265
EMBV3_08166	STAM2	NULL	signal transducing adaptor molecule (SH3 domain and ITAM motif) 2	0.695207	0.0015744	0.0814582
EMBV3_08201	SIDT2	NULL	SID1 transmembrane family, member 2	-0.667536	0.00243613	0.102286
EMBV3_17068	SH3BP5L	NULL	SH3-binding domain protein 5-like	0.675226	0.00540112	0.148158
EMBV3_37862	SERBP1	MGC128417	SERPINE1 mRNA binding protein 1	1.74837	0.00133208	0.0771974
EMBV3_18517	SERPINB8	NULL	serpin peptidase inhibitor, clade B (ovalbumin), member 8	0.672305	0.00178961	0.0865771
EMBV3_18397	STK32C	NULL	serine/threonine kinase 32C	-0.703425	0.00640222	0.157846
EMBV3_17388	SRRM2	NULL	serine/arginine repetitive matrix 2	0.981222	0.000125174	0.0273728
EMBV3_06474	SHMT1	MGC137164	serine hydroxymethyltransferase 1 (soluble)	-0.81564	0.000263609	0.0357115
EMBV3_33500	SELS	MGC137429	selenoprotein S	0.812847	0.00110748	0.0703281
EMBV3_17403	SELH	NULL	selenoprotein H	0.95893	0.000325302	0.0394077
EMBV3_13676	SEL1L	NULL	sel-1 suppressor of lin-12-like (C. elegans)	0.84374	9.2e-05	0.0234924
EMBV3_24032	SEC11C	MGC137715	SEC11 homolog C (S. cerevisiae)	0.704541	0.000435526	0.0453001
EMBV3_25407	SCYL3	MGC137795	SCY1-like 3 (S. cerevisiae)	0.987116	0.000138555	0.0275665
EMBV3_42752	SAR1A	MGC127517	SAR1 homolog A (S. cerevisiae)	0.70271	0.00143091	0.0780344
EMBV3_21021	RTF1	NULL	Rtf1, Paf1/RNA polymerase II complex component, homolog (S. cerevisiae)	0.765656	0.0070912	0.164275
EMBV3_29618	RTF1	NULL	Rtf1, Paf1/RNA polymerase II complex component, homolog (S. cerevisiae)	0.77171	0.00143549	0.0780344
EMBV3_39421	RPL36	MGC127188	RPL35 ribosomal protein L36	1.25175	0.00571435	0.151025
EMBV3_16706	RPESP	NULL	RPE-spondin	0.732028	0.00462288	0.138578
EMBV3_16439	POLR2I	MGC133488	RPB14.5 RPB9 polymerase (RNA) II (DNA directed) polypeptide I, 14.5kDa	0.846029	0.00454531	0.138013
EMBV3_22821	RNF26	NULL	ring finger protein 26	0.682706	0.00167877	0.0837439
EMBV3_15964	RPLP2	MGC133557	ribosomal protein, large, P2	0.808071	0.000258856	0.0355789
EMBV3_25885	RPS8	NULL	ribosomal protein S8	0.956944	0.000465632	0.0462051
EMBV3_15073	RPS6	NULL	ribosomal protein S6	1.20506	0.0102908	0.193368
EMBV3_22195	RPS6	NULL	ribosomal protein S6	1.34287	0.00583189	0.15175
EMBV3_37848	RPS3	MGC127206	ribosomal protein S3	1.36199	0.00979782	0.188932
EMBV3_08292	RPS28	NULL	ribosomal protein S28	1.84924	0.000278794	0.0361901
EMBV3_28978	RPS24	NULL	ribosomal protein S24	1.83306	0.000202503	0.0320892
EMBV3_23690	RPS21	MGC133562	ribosomal protein S21	0.954541	0.00791099	0.1718
EMBV3_28213	RPS21	MGC133562	ribosomal protein S21	1.60899	0.00212459	0.0952172
EMBV3_33713	RPS21	MGC133562	ribosomal protein S21	1.62996	0.00155655	0.0811567
EMBV3_35540	RPL7	NULL	ribosomal protein L7	1.1928	0.00854169	0.177332
EMBV3_22292	RPL38	MGC133564	ribosomal protein L38	0.733323	0.00168604	0.0837832
EMBV3_03974	RPL37A	MGC128148	ribosomal protein L37a	1.35945	4.92e-05	0.0197816
EMBV3_13995	RPL37	MGC126982	ribosomal protein L37	1.08069	0.00901477	0.181742
EMBV3_38716	RPL36A	NULL	ribosomal protein L36a	0.830619	0.00015094	0.0283215
EMBV3_34452	RPL36	NULL	ribosomal protein L36	1.20015	0.00713167	0.164706
EMBV3_12218	RPL35A	MGC137069	ribosomal protein L35a	0.887135	0.00016074	0.0291915
EMBV3_22886	RPL34	NULL	ribosomal protein L34	1.88642	1.2e-05	0.0110705
EMBV3_07420	RPL31	NULL	ribosomal protein L31	1.37995	2.24e-05	0.0131594
EMBV3_04521	RPL30	MGC127434	ribosomal protein L30	0.757539	0.00304819	0.114011
EMBV3_24901	RPL30	MGC127434	ribosomal protein L30	0.796329	0.000333737	0.0394077
EMBV3_01136	RPL27A	NULL	ribosomal protein L27a	1.0998	0.00516134	0.144916
EMBV3_12224	RPL27A	NULL	ribosomal protein L27a	1.15853	0.00478502	0.140232
EMBV3_09203	RPL24	NULL	ribosomal protein L24	0.833446	0.0101537	0.192436
EMBV3_34192	LOC100337029	NULL	ribosomal protein L23a-like	1.75671	0.00303625	0.113892
EMBV3_22841	RPL23	MGC127875	ribosomal protein L23	0.707401	0.00472048	0.13979
EMBV3_10869	RPL15	NULL	ribosomal protein L15	0.912176	0.00270941	0.108591
EMBV3_14037	RPL13	NULL	ribosomal protein L13	0.787947	0.00190618	0.0895093
EMBV3_18400	RPL13	NULL	ribosomal protein L13	1.35223	8.7e-06	0.0097026
EMBV3_33129	RPL12	NULL	ribosomal protein L12	1.5568	0.0052329	0.14634
EMBV3_03600	RPL11	MGC127967	ribosomal protein L11	0.720805	0.00328504	0.117803
EMBV3_30337	ARHGEF19	NULL	Rho guanine nucleotide exchange factor (GEF) 19	0.703496	0.00580444	0.15175
EMBV3_36099	REEP5	MGC137184	receptor accessory protein 5	0.841132	0.00022381	0.0330548
EMBV3_42270	REEP5	MGC137184	receptor accessory protein 5	0.860219	3.61e-05	0.016367
EMBV3_19444	RASA2	NULL	RAS p21 protein activator 2	0.713316	0.00973862	0.188491
EMBV3_32845	RHOQ	NULL	ras homolog gene family, member Q	0.893991	0.00123719	0.0743542
EMBV3_11916	RHOC	MGC140228	ras homolog gene family, member C	-0.706473	0.00168569	0.0837832
EMBV3_11439	RAP2C	MGC143331	RAP2C, member of RAS oncogene family	0.762521	0.0105586	0.195921
EMBV3_31058	RANBP1	MGC127635	RAN binding protein 1	1.05773	0.00054959	0.0504107
EMBV3_27000	RAB15	MGC137938	RAB15, member RAS onocogene family	0.899697	2.32e-06	0.0063912
EMBV3_13304	PDHB	NULL	pyruvate dehydrogenase (lipoamide) beta	0.693382	0.00235355	0.101071
EMBV3_22560	PDXK	MGC152058	pyridoxal (pyridoxine, vitamin B6) kinase	0.749117	0.00139091	0.0776163
EMBV3_30438	TWF2	MGC148415	PTK9L twinfilin, actin-binding protein, homolog 2 (Drosophila)	-0.70848	0.00355723	0.122512
EMBV3_26127	PCMTD1	MGC143031	protein-L-isoaspartate (D-aspartate) O-methyltransferase domain containing 1	-0.762886	0.00268623	0.107975
EMBV3_38714	PTPLAD1	MGC166273	protein tyrosine phosphatase-like A domain containing 1	-0.960336	0.000277992	0.0361901
EMBV3_15593	PRC1	MGC133883	protein regulator of cytokinesis 1	0.921277	0.011122	0.200934
EMBV3_38952	PPME1	PME1MGC133824	protein phosphatase methylesterase 1	1.07266	0.000363581	0.0417287
EMBV3_02698	PRKAG1	MGC137928	protein kinase, AMP-activated, gamma 1 non-catalytic subunit	1.07496	0.0002409	0.0344289
EMBV3_33917	PRKCQ	NULL	protein kinase C, theta	-0.763106	0.000680607	0.0562652
EMBV3_20764	FAM177A1	MGC148766	Protein FAM177A1	0.669651	0.00345945	0.120521
EMBV3_35908	PATL1	FLJ36874	protein associated with topoisomerase II homolog 1 (yeast)	1.1458	0.000107678	0.0253604
EMBV3_28383	PSMB6	MGC128291	proteasome (prosome, macropain) subunit, beta type, 6	1.21148	6.21e-05	0.0204552
EMBV3_04120	PSMB4	MGC127020	proteasome (prosome, macropain) subunit, beta type, 4	0.660458	0.00291811	0.111961
EMBV3_30701	PSMB4	MGC127020	proteasome (prosome, macropain) subunit, beta type, 4	0.689814	0.00254133	0.103772
EMBV3_03760	PSMB4	MGC127020	proteasome (prosome, macropain) subunit, beta type, 4	1.02337	1.9e-05	0.0122598
EMBV3_06084	PSMA7	MGC126929	proteasome (prosome, macropain) subunit, alpha type, 7	0.800118	1.42e-05	0.0116545
EMBV3_42383	PSMA4	MGC126903	proteasome (prosome, macropain) subunit, alpha type, 4	0.864777	5.72e-05	0.0198292
EMBV3_25090	PSMD14	MGC139782	proteasome (prosome, macropain) 26S subunit, non-ATPase, 14	0.66106	0.000821592	0.0608059
EMBV3_00844	PSMC5	NULL	proteasome (prosome, macropain) 26S subunit, ATPase, 5	1.08502	2.24e-05	0.0131594
EMBV3_01531	PTGFRN	NULL	prostaglandin F2 receptor negative regulator	0.683898	0.000795152	0.0597289
EMBV3_26365	PRR12	NULL	proline rich 12	-0.689343	0.0103157	0.193368
EMBV3_38439	PA2G4	MGC128827	proliferation-associated 2G4, 38kDa	0.850678	0.000518221	0.0487192
EMBV3_07237	PGRMC1	NULL	progesterone receptor membrane component 1	-0.667847	0.00715016	0.164748
EMBV3_22210	PSEN1	NULL	presenilin 1	0.833038	0.0012958	0.0759997
EMBV3_13989	PFDN5	NULL	prefoldin subunit 5	1.01456	0.00178918	0.0865771
EMBV3_25112	PBXIP1	NULL	pre-B-cell leukemia homeobox interacting protein 1	0.690759	0.0014288	0.0780344
EMBV3_02200	LOC281370	NULL	polyubiquitin	1.04148	0.0103756	0.193717
EMBV3_36993	PABPC1	NULL	poly(A) binding protein, cytoplasmic 1	1.51016	0.00267833	0.107876
EMBV3_12105	PLXDC2	MGC139970	plexin domain containing 2	-0.766416	0.000104736	0.0247967
EMBV3_30094	PLAC8	MGC140273	placenta-specific 8	0.692089	0.00653084	0.158816
EMBV3_41904	PLAC8	MGC140273	placenta-specific 8	0.850463	0.00305513	0.114082
EMBV3_37565	PLAC8	MGC140273	placenta-specific 8	0.85503	0.000580885	0.0520151
EMBV3_35418	PLAC8	MGC140273	placenta-specific 8	1.09146	0.00103713	0.0684558
EMBV3_22819	PIF1	NULL	PIF1 5'-to-3' DNA helicase homolog (S. cerevisiae)	0.874476	0.000399914	0.0433262
EMBV3_13828	GART	MGC137968	phosphoribosylglycinamide formyltransferase, phosphoribosylglycinamide synthetase, phosphoribosylaminoimidazole synthetase	-0.686765	0.00273407	0.108969
EMBV3_14878	PEBP4	MGC127772	phosphatidylethanolamine-binding protein 4	-0.700823	0.0047459	0.139868
EMBV3_12725	WDR11	BRWD2	PHIP WD repeat domain 11	0.90621	0.000198789	0.0319879
EMBV3_34339	FARSB	MGC179291	phenylalanyl-tRNA synthetase, beta subunit	0.661779	0.00787656	0.171569
EMBV3_43530	PRDX5	Prx_V	peroxiredoxin 5	0.815135	0.000206516	0.0320915
EMBV3_38466	PRDX5	Prx_V	peroxiredoxin 5	0.938664	7.07e-05	0.0214567
EMBV3_40942	PRDX1	PRX1	peroxiredoxin 1	0.79966	0.00299116	0.113664
EMBV3_31439	PPIA	NULL	peptidylprolyl isomerase A (cyclophilin A)	1.11483	0.00700857	0.163815
EMBV3_24323	PPIA	NULL	peptidylprolyl isomerase A (cyclophilin A)	1.22576	0.00224536	0.0984822
EMBV3_37024	PTCD3	MGC137113	Pentatricopeptide repeat domain 3	0.769113	0.000423279	0.0445597
EMBV3_33267	VCP	MGC128142	p97 valosin-containing protein	0.771676	0.000524766	0.0491303
EMBV3_14356	KRAS	KRAS2	p21ras v-Ki-ras2 Kirsten rat sarcoma viral oncogene homolog	0.857055	3.02e-05	0.0149959
EMBV3_22117	PAK4	MGC138047	p21 protein (Cdc42/Rac)-activated kinase 4	-0.7267	0.00967636	0.187782
EMBV3_28727	PAK1	MGC139676	p21 protein (Cdc42/Rac)-activated kinase 1	0.72383	2.93e-05	0.014733
EMBV3_15031	RPRD1A	MGC139907	P15RS Regulation of nuclear pre-mRNA domain containing 1A	-0.75524	0.00505614	0.143618
EMBV3_20103	OSBP	NULL	oxysterol binding protein	0.662794	0.000546699	0.0503014
EMBV3_31843	OSTF1	MGC137137	osteoclast stimulating factor 1	1.07604	5.59e-05	0.0198292
EMBV3_35229	OSTF1	MGC137137	osteoclast stimulating factor 1	1.53004	2.51e-05	0.013662
EMBV3_26624	NUDT7	MGC166186	nudix (nucleoside diphosphate linked moiety X)-type motif 7	-0.703429	0.00208352	0.0942167
EMBV3_04426	NAP1L1	MGC165985	nucleosome assembly protein 1-like 1	0.710842	0.00805308	0.173147
EMBV3_04787	NXNL2	NULL	nucleoredoxin-like 2	0.667101	0.00694658	0.163266
EMBV3_10415	NUP54	MGC137666	nucleoporin 54kDa	-0.896651	0.000613659	0.0533647
EMBV3_12712	NOL7	MGC128603	nucleolar protein 7, 27kDa	0.788563	0.00252486	0.103728
EMBV3_42201	NFX1	MGC152506	nuclear transcription factor, X-box binding 1	0.841076	0.000564954	0.0511358
EMBV3_32599	YBX1	MGC127824	NSEP1 YB1 Y box binding protein 1	1.2039	0.000930144	0.0653123
EMBV3_33232	NULL	NULL	novel gene; evidence: embryonic ESTs	-1.4364	0.00291455	0.111961
EMBV3_28173	NULL	NULL	novel gene; evidence: embryonic ESTs	-1.13544	0.000587948	0.0522381
EMBV3_05688	NULL	NULL	novel gene; evidence: embryonic ESTs	-0.967561	0.000188107	0.0315045
EMBV3_04167	NULL	NULL	novel gene; evidence: embryonic ESTs	-0.949088	0.000326784	0.0394077
EMBV3_33760	NULL	NULL	novel gene; evidence: embryonic ESTs	-0.892414	0.000355904	0.0413484
EMBV3_30745	NULL	NULL	novel gene; evidence: embryonic ESTs	-0.877899	0.00114971	0.0713166
EMBV3_16994	NULL	NULL	novel gene; evidence: embryonic ESTs	-0.857472	0.00999291	0.190908
EMBV3_05720	NULL	NULL	novel gene; evidence: embryonic ESTs	-0.817694	0.000367104	0.0417888
EMBV3_32688	NULL	NULL	novel gene; evidence: embryonic ESTs	-0.813217	0.00104832	0.0688363
EMBV3_18239	NULL	NULL	novel gene; evidence: embryonic ESTs	-0.809158	1.53e-05	0.0116545
EMBV3_26851	NULL	NULL	novel gene; evidence: embryonic ESTs	-0.772558	0.000758374	0.0586217
EMBV3_03808	NULL	NULL	novel gene; evidence: embryonic ESTs	-0.772028	0.00467115	0.13915
EMBV3_40362	NULL	NULL	novel gene; evidence: embryonic ESTs	-0.769133	0.00680944	0.161979
EMBV3_11351	NULL	NULL	novel gene; evidence: embryonic ESTs	-0.766405	0.000204778	0.0320892
EMBV3_07708	NULL	NULL	novel gene; evidence: embryonic ESTs	-0.752456	0.0101093	0.192082
EMBV3_09147	NULL	NULL	novel gene; evidence: embryonic ESTs	-0.730344	0.00298106	0.113631
EMBV3_00591	NULL	NULL	novel gene; evidence: embryonic ESTs	-0.728353	0.00404711	0.13037
EMBV3_09391	NULL	NULL	novel gene; evidence: embryonic ESTs	-0.726881	0.00652891	0.158816
EMBV3_12326	NULL	NULL	novel gene; evidence: embryonic ESTs	-0.71666	0.000584384	0.052122
EMBV3_41934	NULL	NULL	novel gene; evidence: embryonic ESTs	-0.716502	0.00769623	0.169768
EMBV3_04853	NULL	NULL	novel gene; evidence: embryonic ESTs	-0.700607	0.00381965	0.127665
EMBV3_30292	NULL	NULL	novel gene; evidence: embryonic ESTs	-0.698606	0.00710445	0.164497
EMBV3_10475	NULL	NULL	novel gene; evidence: embryonic ESTs	-0.697375	0.00344566	0.120412
EMBV3_10234	NULL	NULL	novel gene; evidence: embryonic ESTs	-0.694086	7.46e-05	0.0217685
EMBV3_22889	NULL	NULL	novel gene; evidence: embryonic ESTs	-0.688059	0.00827641	0.174806
EMBV3_01538	NULL	NULL	novel gene; evidence: embryonic ESTs	-0.677985	0.0101883	0.192767
EMBV3_38824	NULL	NULL	novel gene; evidence: embryonic ESTs	-0.675145	0.00129572	0.0759997
EMBV3_19023	NULL	NULL	novel gene; evidence: embryonic ESTs	-0.671834	0.00825872	0.174751
EMBV3_05512	NULL	NULL	novel gene; evidence: embryonic ESTs	-0.658095	0.00867936	0.178644
EMBV3_30564	NULL	NULL	novel gene; evidence: embryonic ESTs	-0.656143	0.0109149	0.199022
EMBV3_32336	NULL	NULL	novel gene; evidence: embryonic ESTs	0.654181	0.00124323	0.0744621
EMBV3_41195	NULL	NULL	novel gene; evidence: embryonic ESTs	0.656039	0.000134987	0.0273728
EMBV3_32844	NULL	NULL	novel gene; evidence: embryonic ESTs	0.656893	7.38e-05	0.0217685
EMBV3_11397	NULL	NULL	novel gene; evidence: embryonic ESTs	0.659978	0.00133329	0.0771974
EMBV3_06783	NULL	NULL	novel gene; evidence: embryonic ESTs	0.662957	0.00960474	0.18721
EMBV3_35256	NULL	NULL	novel gene; evidence: embryonic ESTs	0.6636	0.00751849	0.167653
EMBV3_41401	NULL	NULL	novel gene; evidence: embryonic ESTs	0.664835	0.000330622	0.0394077
EMBV3_40943	NULL	NULL	novel gene; evidence: embryonic ESTs	0.667564	0.00459894	0.138578
EMBV3_33025	NULL	NULL	novel gene; evidence: embryonic ESTs	0.668034	0.000527923	0.049222
EMBV3_03196	NULL	NULL	novel gene; evidence: embryonic ESTs	0.669017	0.000265805	0.0357115
EMBV3_00885	NULL	NULL	novel gene; evidence: embryonic ESTs	0.670304	0.000320601	0.0394077
EMBV3_15858	NULL	NULL	novel gene; evidence: embryonic ESTs	0.672631	7.06e-05	0.0214567
EMBV3_07217	NULL	NULL	novel gene; evidence: embryonic ESTs	0.673274	0.00124163	0.0744621
EMBV3_11718	NULL	NULL	novel gene; evidence: embryonic ESTs	0.675111	0.000862933	0.0624349
EMBV3_27335	NULL	NULL	novel gene; evidence: embryonic ESTs	0.676443	0.00670149	0.160935
EMBV3_12676	NULL	NULL	novel gene; evidence: embryonic ESTs	0.679365	0.00405353	0.13037
EMBV3_37969	NULL	NULL	novel gene; evidence: embryonic ESTs	0.685524	8.54e-05	0.0230883
EMBV3_24251	NULL	NULL	novel gene; evidence: embryonic ESTs	0.68703	0.000718676	0.0570738
EMBV3_12321	NULL	NULL	novel gene; evidence: embryonic ESTs	0.693519	0.000907893	0.0644144
EMBV3_43298	NULL	NULL	novel gene; evidence: embryonic ESTs	0.699617	0.000133561	0.0273728
EMBV3_07932	NULL	NULL	novel gene; evidence: embryonic ESTs	0.701065	0.000135777	0.0274099
EMBV3_12255	NULL	NULL	novel gene; evidence: embryonic ESTs	0.708568	0.000195165	0.0318527
EMBV3_07730	NULL	NULL	novel gene; evidence: embryonic ESTs	0.709371	0.000507615	0.0480216
EMBV3_18195	NULL	NULL	novel gene; evidence: embryonic ESTs	0.713251	0.000285221	0.0367455
EMBV3_32914	NULL	NULL	novel gene; evidence: embryonic ESTs	0.717378	0.00080542	0.0603338
EMBV3_23171	NULL	NULL	novel gene; evidence: embryonic ESTs	0.717494	0.000144094	0.0277275
EMBV3_40262	NULL	NULL	novel gene; evidence: embryonic ESTs	0.719163	0.000328558	0.0394077
EMBV3_08289	NULL	NULL	novel gene; evidence: embryonic ESTs	0.721182	0.00290065	0.111537
EMBV3_15483	NULL	NULL	novel gene; evidence: embryonic ESTs	0.722882	9.02e-05	0.0233146
EMBV3_07552	NULL	NULL	novel gene; evidence: embryonic ESTs	0.728013	0.00207189	0.0940672
EMBV3_20825	NULL	NULL	novel gene; evidence: embryonic ESTs	0.732521	0.00513155	0.144489
EMBV3_09117	NULL	NULL	novel gene; evidence: embryonic ESTs	0.732882	0.000138519	0.0275665
EMBV3_42132	NULL	NULL	novel gene; evidence: embryonic ESTs	0.738118	0.000104534	0.0247967
EMBV3_19296	NULL	NULL	novel gene; evidence: embryonic ESTs	0.742869	0.00126402	0.0751103
EMBV3_37872	NULL	NULL	novel gene; evidence: embryonic ESTs	0.744483	0.00015318	0.0283479
EMBV3_10468	NULL	NULL	novel gene; evidence: embryonic ESTs	0.750543	0.00292158	0.111961
EMBV3_24837	NULL	NULL	novel gene; evidence: embryonic ESTs	0.751672	0.000170017	0.030032
EMBV3_04094	NULL	NULL	novel gene; evidence: embryonic ESTs	0.752493	0.00782882	0.171189
EMBV3_23388	NULL	NULL	novel gene; evidence: embryonic ESTs	0.754422	0.00106741	0.0694682
EMBV3_31732	NULL	NULL	novel gene; evidence: embryonic ESTs	0.756698	0.00142517	0.0780344
EMBV3_30649	NULL	NULL	novel gene; evidence: embryonic ESTs	0.756915	0.0010702	0.0694892
EMBV3_09634	NULL	NULL	novel gene; evidence: embryonic ESTs	0.757206	0.000164118	0.0294447
EMBV3_11522	NULL	NULL	novel gene; evidence: embryonic ESTs	0.766487	0.00593246	0.153086
EMBV3_09975	NULL	NULL	novel gene; evidence: embryonic ESTs	0.777516	0.00154378	0.0807047
EMBV3_35188	NULL	NULL	novel gene; evidence: embryonic ESTs	0.778446	2.8e-05	0.0143959
EMBV3_31326	NULL	NULL	novel gene; evidence: embryonic ESTs	0.785206	0.00392788	0.129242
EMBV3_43563	NULL	NULL	novel gene; evidence: embryonic ESTs	0.793055	2.45e-05	0.0136498
EMBV3_13396	NULL	NULL	novel gene; evidence: embryonic ESTs	0.793572	0.00455742	0.138013
EMBV3_29455	NULL	NULL	novel gene; evidence: embryonic ESTs	0.797264	0.00480533	0.140489
EMBV3_37372	NULL	NULL	novel gene; evidence: embryonic ESTs	0.798323	0.000220438	0.0330548
EMBV3_31730	NULL	NULL	novel gene; evidence: embryonic ESTs	0.802252	5.58e-05	0.0198292
EMBV3_36359	NULL	NULL	novel gene; evidence: embryonic ESTs	0.807005	1.44e-05	0.0116545
EMBV3_07195	NULL	NULL	novel gene; evidence: embryonic ESTs	0.812695	1.09e-05	0.0103528
EMBV3_06701	NULL	NULL	novel gene; evidence: embryonic ESTs	0.815107	0.000299499	0.0378582
EMBV3_15519	NULL	NULL	novel gene; evidence: embryonic ESTs	0.815535	0.000460453	0.0461286
EMBV3_37328	NULL	NULL	novel gene; evidence: embryonic ESTs	0.820362	0.00739336	0.166581
EMBV3_23104	NULL	NULL	novel gene; evidence: embryonic ESTs	0.823908	0.000198914	0.0319879
EMBV3_08382	NULL	NULL	novel gene; evidence: embryonic ESTs	0.827063	2.16e-05	0.0131594
EMBV3_24089	NULL	NULL	novel gene; evidence: embryonic ESTs	0.827588	0.000154215	0.0283479
EMBV3_23662	NULL	NULL	novel gene; evidence: embryonic ESTs	0.845326	0.000147146	0.0278407
EMBV3_28987	NULL	NULL	novel gene; evidence: embryonic ESTs	0.856895	0.00102569	0.0680249
EMBV3_27055	NULL	NULL	novel gene; evidence: embryonic ESTs	0.866819	0.00153216	0.0806031
EMBV3_17150	NULL	NULL	novel gene; evidence: embryonic ESTs	0.869244	0.000566262	0.0511358
EMBV3_39195	NULL	NULL	novel gene; evidence: embryonic ESTs	0.872515	2.17e-05	0.0131594
EMBV3_05767	NULL	NULL	novel gene; evidence: embryonic ESTs	0.876113	0.000547287	0.0503014
EMBV3_07192	NULL	NULL	novel gene; evidence: embryonic ESTs	0.881983	0.00720069	0.165203
EMBV3_09546	NULL	NULL	novel gene; evidence: embryonic ESTs	0.885949	0.00289504	0.111416
EMBV3_29638	NULL	NULL	novel gene; evidence: embryonic ESTs	0.889766	0.000223308	0.0330548
EMBV3_15694	NULL	NULL	novel gene; evidence: embryonic ESTs	0.891389	2.31e-05	0.0133652
EMBV3_36807	NULL	NULL	novel gene; evidence: embryonic ESTs	0.899829	1.39e-05	0.0116545
EMBV3_02024	NULL	NULL	novel gene; evidence: embryonic ESTs	0.900444	8.39e-05	0.0230475
EMBV3_12106	NULL	NULL	novel gene; evidence: embryonic ESTs	0.902539	0.00135282	0.077284
EMBV3_02889	NULL	NULL	novel gene; evidence: embryonic ESTs	0.902834	0.00100964	0.0675609
EMBV3_27618	NULL	NULL	novel gene; evidence: embryonic ESTs	0.909426	0.000624374	0.053807
EMBV3_13789	NULL	NULL	novel gene; evidence: embryonic ESTs	0.937311	5.46e-05	0.0198292
EMBV3_04361	NULL	NULL	novel gene; evidence: embryonic ESTs	0.950981	1.97e-05	0.0123749
EMBV3_20744	NULL	NULL	novel gene; evidence: embryonic ESTs	0.972146	1.52e-05	0.0116545
EMBV3_18221	NULL	NULL	novel gene; evidence: embryonic ESTs	0.975807	0.000183976	0.0311587
EMBV3_22323	NULL	NULL	novel gene; evidence: embryonic ESTs	0.977458	3.83e-05	0.0168037
EMBV3_14574	NULL	NULL	novel gene; evidence: embryonic ESTs	0.97786	0.000245701	0.0346125
EMBV3_05158	NULL	NULL	novel gene; evidence: embryonic ESTs	0.980716	0.00549421	0.148435
EMBV3_35377	NULL	NULL	novel gene; evidence: embryonic ESTs	0.985694	7.28e-06	0.00866296
EMBV3_16998	NULL	NULL	novel gene; evidence: embryonic ESTs	0.987136	0.00335039	0.119201
EMBV3_20399	NULL	NULL	novel gene; evidence: embryonic ESTs	1.00155	0.00626321	0.156606
EMBV3_08012	NULL	NULL	novel gene; evidence: embryonic ESTs	1.01471	0.000144708	0.0277275
EMBV3_22104	NULL	NULL	novel gene; evidence: embryonic ESTs	1.04455	8.83e-05	0.0230883
EMBV3_38142	NULL	NULL	novel gene; evidence: embryonic ESTs	1.04641	0.00313453	0.115239
EMBV3_29976	NULL	NULL	novel gene; evidence: embryonic ESTs	1.056	0.000426347	0.0446956
EMBV3_08604	NULL	NULL	novel gene; evidence: embryonic ESTs	1.0591	1.75e-05	0.0117408
EMBV3_35352	NULL	NULL	novel gene; evidence: embryonic ESTs	1.06173	2.8e-06	0.00665643
EMBV3_18604	NULL	NULL	novel gene; evidence: embryonic ESTs	1.07199	0.00364465	0.124668
EMBV3_09969	NULL	NULL	novel gene; evidence: embryonic ESTs	1.07787	0.000139934	0.0275665
EMBV3_06052	NULL	NULL	novel gene; evidence: embryonic ESTs	1.09161	0.0106347	0.19657
EMBV3_24337	NULL	NULL	novel gene; evidence: embryonic ESTs	1.09348	5.47e-06	0.00781693
EMBV3_05660	NULL	NULL	novel gene; evidence: embryonic ESTs	1.09379	0.000399289	0.0433262
EMBV3_35969	NULL	NULL	novel gene; evidence: embryonic ESTs	1.0971	2.59e-06	0.00650813
EMBV3_25002	NULL	NULL	novel gene; evidence: embryonic ESTs	1.11186	0.000230829	0.0338898
EMBV3_21206	NULL	NULL	novel gene; evidence: embryonic ESTs	1.11313	5.5e-05	0.0198292
EMBV3_06787	NULL	NULL	novel gene; evidence: embryonic ESTs	1.11317	0.000109134	0.0254482
EMBV3_04856	NULL	NULL	novel gene; evidence: embryonic ESTs	1.11907	4.27e-05	0.0182058
EMBV3_23077	NULL	NULL	novel gene; evidence: embryonic ESTs	1.12014	0.000400494	0.0433262
EMBV3_21239	NULL	NULL	novel gene; evidence: embryonic ESTs	1.13781	0.000970469	0.0661209
EMBV3_02702	NULL	NULL	novel gene; evidence: embryonic ESTs	1.14538	1.62e-05	0.0116545
EMBV3_00619	NULL	NULL	novel gene; evidence: embryonic ESTs	1.16936	0.00546932	0.148435
EMBV3_41941	NULL	NULL	novel gene; evidence: embryonic ESTs	1.17391	0.00392888	0.129242
EMBV3_01186	NULL	NULL	novel gene; evidence: embryonic ESTs	1.17542	0.000358128	0.0413484
EMBV3_30685	NULL	NULL	novel gene; evidence: embryonic ESTs	1.18735	5.82e-05	0.0198292
EMBV3_39120	NULL	NULL	novel gene; evidence: embryonic ESTs	1.19735	0.000131649	0.0273728
EMBV3_01674	NULL	NULL	novel gene; evidence: embryonic ESTs	1.20187	5.71e-05	0.0198292
EMBV3_31781	NULL	NULL	novel gene; evidence: embryonic ESTs	1.20417	3.43e-06	0.00674531
EMBV3_42621	NULL	NULL	novel gene; evidence: embryonic ESTs	1.2045	0.0032246	0.116745
EMBV3_08985	NULL	NULL	novel gene; evidence: embryonic ESTs	1.21029	3.38e-06	0.00674531
EMBV3_11684	NULL	NULL	novel gene; evidence: embryonic ESTs	1.21446	8.24e-07	0.00310616
EMBV3_04675	NULL	NULL	novel gene; evidence: embryonic ESTs	1.21714	4.61e-05	0.0192994
EMBV3_41830	NULL	NULL	novel gene; evidence: embryonic ESTs	1.2209	0.000222517	0.0330548
EMBV3_37916	NULL	NULL	novel gene; evidence: embryonic ESTs	1.23047	0.000131471	0.0273728
EMBV3_16445	NULL	NULL	novel gene; evidence: embryonic ESTs	1.2354	0.00180948	0.0869738
EMBV3_42825	NULL	NULL	novel gene; evidence: embryonic ESTs	1.23683	0.00405103	0.13037
EMBV3_35994	NULL	NULL	novel gene; evidence: embryonic ESTs	1.24287	6.09e-06	0.00781693
EMBV3_40214	NULL	NULL	novel gene; evidence: embryonic ESTs	1.26428	0.00239339	0.101528
EMBV3_41070	NULL	NULL	novel gene; evidence: embryonic ESTs	1.27851	0.000123316	0.0273728
EMBV3_21561	NULL	NULL	novel gene; evidence: embryonic ESTs	1.28448	0.000310035	0.0388359
EMBV3_26105	NULL	NULL	novel gene; evidence: embryonic ESTs	1.29317	6.36e-06	0.00781693
EMBV3_35457	NULL	NULL	novel gene; evidence: embryonic ESTs	1.32039	0.000268257	0.0357115
EMBV3_34653	NULL	NULL	novel gene; evidence: embryonic ESTs	1.33289	0.00026824	0.0357115
EMBV3_39328	NULL	NULL	novel gene; evidence: embryonic ESTs	1.33509	0.000981014	0.0664093
EMBV3_20735	NULL	NULL	novel gene; evidence: embryonic ESTs	1.3435	3.53e-05	0.016367
EMBV3_19174	NULL	NULL	novel gene; evidence: embryonic ESTs	1.34976	3.15e-06	0.00674531
EMBV3_41045	NULL	NULL	novel gene; evidence: embryonic ESTs	1.35194	3.43e-06	0.00674531
EMBV3_31317	NULL	NULL	novel gene; evidence: embryonic ESTs	1.37966	5.58e-06	0.00781693
EMBV3_14081	NULL	NULL	novel gene; evidence: embryonic ESTs	1.38424	4.75e-05	0.0196736
EMBV3_02781	NULL	NULL	novel gene; evidence: embryonic ESTs	1.38823	0.00058854	0.0522381
EMBV3_43248	NULL	NULL	novel gene; evidence: embryonic ESTs	1.40253	5.13e-06	0.00781693
EMBV3_36915	NULL	NULL	novel gene; evidence: embryonic ESTs	1.40356	1.77e-05	0.0117408
EMBV3_04434	NULL	NULL	novel gene; evidence: embryonic ESTs	1.5265	2.4e-06	0.0063912
EMBV3_07631	NULL	NULL	novel gene; evidence: embryonic ESTs	1.53052	1.63e-05	0.0116545
EMBV3_43123	NULL	NULL	novel gene; evidence: embryonic ESTs	1.57242	0.00608079	0.154827
EMBV3_29113	NULL	NULL	novel gene; evidence: embryonic ESTs	1.57854	6.4e-06	0.00781693
EMBV3_05795	NULL	NULL	novel gene; evidence: embryonic ESTs	1.57997	4.97e-06	0.00781693
EMBV3_23576	NULL	NULL	novel gene; evidence: embryonic ESTs	1.59604	0.00639341	0.157725
EMBV3_37249	NULL	NULL	novel gene; evidence: embryonic ESTs	1.60574	3.97e-07	0.00224282
EMBV3_23503	NULL	NULL	novel gene; evidence: embryonic ESTs	1.62611	7.46e-05	0.0217685
EMBV3_19509	NULL	NULL	novel gene; evidence: embryonic ESTs	1.70624	8.42e-08	0.00125538
EMBV3_24061	NULL	NULL	novel gene; evidence: embryonic ESTs	1.71783	2.91e-05	0.014733
EMBV3_40050	NULL	NULL	novel gene; evidence: embryonic ESTs	1.73957	6.22e-06	0.00781693
EMBV3_37628	NULL	NULL	novel gene; evidence: embryonic ESTs	1.74832	1.17e-07	0.00125538
EMBV3_00376	NULL	NULL	novel gene; evidence: embryonic ESTs	1.75716	1.35e-05	0.0116545
EMBV3_07408	NULL	NULL	novel gene; evidence: embryonic ESTs	1.80721	3.34e-05	0.0162528
EMBV3_14010	NULL	NULL	novel gene; evidence: embryonic ESTs	1.81007	1.39e-07	0.00125538
EMBV3_29985	NULL	NULL	novel gene; evidence: embryonic ESTs	1.82219	4.7e-08	0.0010634
EMBV3_23518	NULL	NULL	novel gene; evidence: embryonic ESTs	1.87012	6.01e-06	0.00781693
EMBV3_29599	NULL	NULL	novel gene; evidence: embryonic ESTs	1.88438	1.96e-06	0.00592166
EMBV3_21178	NULL	NULL	novel gene; evidence: embryonic ESTs	1.90654	2.27e-07	0.00171244
EMBV3_35805	NULL	NULL	novel gene; evidence: embryonic ESTs	1.96146	3.62e-05	0.016367
EMBV3_30544	NULL	NULL	novel gene; evidence: embryonic ESTs	2.07911	5.94e-07	0.00249545
EMBV3_40856	NULL	NULL	novel gene; evidence: embryonic ESTs	2.19988	1.66e-08	0.000750862
EMBV3_40014	NULL	NULL	novel gene; evidence: embryonic ESTs	2.25797	4.94e-05	0.0197816
EMBV3_21669	NULL	NULL	novel gene; evidence: embryonic ESTs	2.27044	6.07e-07	0.00249545
EMBV3_16089	NOP58	NOP5/NOP58	NOP58 ribonucleoprotein homolog (yeast)	1.3946	4.56e-05	0.019276
EMBV3_11605	LOC515570	NULL	NOMO3-like protein	0.914119	0.000117972	0.0266735
EMBV3_07103	NOP56	MGC128411	NOL5A NOP56 ribonucleoprotein homolog (yeast)	0.911343	0.000489729	0.0469186
EMBV3_33008	NMD3	MGC142487	NMD3 homolog (S. cerevisiae)	0.698919	7.62e-05	0.0219616
EMBV3_00366	NIT2	MGC134308	nitrilase family, member 2	-0.733901	0.00252272	0.103728
EMBV3_19103	NSG1	D4S234E	neuron specific gene family member 1	-0.747092	0.00179013	0.0865771
EMBV3_36000	NEF3	NF-M	neurofilament, medium polypeptide	-0.679697	0.0037748	0.127006
EMBV3_11386	NET1	MGC127767	neuroepithelial cell transforming gene 1	0.789307	0.00203624	0.0932798
EMBV3_29290	NCDN	MGC128555	neurochondrin	0.725235	0.00213045	0.0952906
EMBV3_41575	NRXN2	NULL	neurexin 2	-0.745286	0.0101985	0.192768
EMBV3_02255	NCKIPSD	NULL	NCK interacting protein with SH3 domain	-0.757708	0.0104864	0.194835
EMBV3_21895	NCK2	MGC159894	NCK adaptor protein 2	-0.749784	0.00128388	0.0758914
EMBV3_07344	NANOG	NULL	Nanog homeobox	-2.87125	0.000933376	0.065327
EMBV3_33704	NDUFS8	MGC134156	NADH dehydrogenase (ubiquinone) Fe-S protein 8, 23kDa (NADH-coenzyme Q reductase)	0.699776	3.42e-05	0.0162935
EMBV3_18483	NDUFS5	NULL	NADH dehydrogenase (ubiquinone) Fe-S protein 5, 15kDa (NADH-coenzyme Q reductase)	0.932876	1.1e-05	0.0103528
EMBV3_43697	NDUFS4	NULL	NADH dehydrogenase (ubiquinone) Fe-S protein 4, 18kDa (NADH-coenzyme Q reductase)	0.738716	0.00537886	0.147861
EMBV3_35673	NDUFS2	MGC140012	NADH dehydrogenase (ubiquinone) Fe-S protein 2, 49kDa (NADH-coenzyme Q reductase)	1.02767	6.03e-05	0.0202085
EMBV3_12309	NDUFS1	MGC140590	NADH dehydrogenase (ubiquinone) Fe-S protein 1, 75kDa (NADH-coenzyme Q reductase)	0.790531	0.00014703	0.0278407
EMBV3_14488	NDUFS1	MGC140590	NADH dehydrogenase (ubiquinone) Fe-S protein 1, 75kDa (NADH-coenzyme Q reductase)	1.20233	1.55e-05	0.0116545
EMBV3_18887	NDUFB8	NULL	NADH dehydrogenase (ubiquinone) 1 beta subcomplex, 8, 19kDa	0.993755	0.000219801	0.0330548
EMBV3_37169	NDUFB10	PDSW	NADH dehydrogenase (ubiquinone) 1 beta subcomplex, 10, 22kDa	0.755156	0.00111822	0.0703281
EMBV3_34866	NDUFB1	MNLL	NADH dehydrogenase (ubiquinone) 1 beta subcomplex, 1, 7kDa	0.764232	0.000100449	0.0247075
EMBV3_01930	NDUFA1	MWFE	NADH dehydrogenase (ubiquinone) 1 alpha subcomplex, 1, 7.5kDa	0.705689	0.00917572	0.183271
EMBV3_26437	NPL	MGC137867	N-acetylneuraminate pyruvate lyase (dihydrodipicolinate synthase)	0.726167	0.00749278	0.167428
EMBV3_37033	MYOZ1	MGC143329	myozenin 1	0.767499	0.000109176	0.0254482
EMBV3_35400	MYL7	NULL	myosin, light chain 7, regulatory	0.779033	0.000751838	0.058289
EMBV3_13552	MYL7	NULL	myosin, light chain 7, regulatory	1.45393	0.000693771	0.0567502
EMBV3_15391	MYL7	NULL	myosin, light chain 7, regulatory	1.48687	0.000408981	0.0436182
EMBV3_12669	MYL7	NULL	myosin, light chain 7, regulatory	2.58701	2.54e-05	0.013662
EMBV3_06455	MYL6	MGC127726	myosin, light chain 6, alkali, smooth muscle and non-muscle	0.764491	0.0010199	0.0678231
EMBV3_03199	MYL6	MGC127726	myosin, light chain 6, alkali, smooth muscle and non-muscle	0.830145	5.84e-05	0.0198292
EMBV3_07082	MYL6	MGC127726	myosin, light chain 6, alkali, smooth muscle and non-muscle	0.864456	0.000601721	0.0525229
EMBV3_40962	MYL6	MGC127726	myosin, light chain 6, alkali, smooth muscle and non-muscle	0.913197	0.000597305	0.0525229
EMBV3_37072	MYL6	MGC127726	myosin, light chain 6, alkali, smooth muscle and non-muscle	0.948027	5.66e-05	0.0198292
EMBV3_26511	MYL6	MGC127726	myosin, light chain 6, alkali, smooth muscle and non-muscle	0.951448	0.000596921	0.0525229
EMBV3_27828	MYL6	MGC127726	myosin, light chain 6, alkali, smooth muscle and non-muscle	1.06883	0.00104001	0.0684558
EMBV3_27866	MYL6	MGC127726	myosin, light chain 6, alkali, smooth muscle and non-muscle	1.11373	0.000126099	0.0273728
EMBV3_22522	MYL6	MGC127726	myosin, light chain 6, alkali, smooth muscle and non-muscle	1.19869	0.000413577	0.0440046
EMBV3_15619	MYL6	MGC127726	myosin, light chain 6, alkali, smooth muscle and non-muscle	1.21109	1.28e-05	0.0115366
EMBV3_16450	MYL6	MGC127726	myosin, light chain 6, alkali, smooth muscle and non-muscle	1.21735	0.000214786	0.0329173
EMBV3_38190	MPHOSPH10	MGC137567	M-phase phosphoprotein 10 (U3 small nucleolar ribonucleoprotein)	0.868175	0.00036269	0.0417287
EMBV3_30433	MOV10	NULL	Mov10, Moloney leukemia virus 10, homolog (mouse)	0.829794	0.000356011	0.0413484
EMBV3_06003	MP68	MGC127724	MLQ 6.8 kDa mitochondrial proteolipid	1.08514	7.9e-05	0.0221428
EMBV3_14675	MRPS18C	MGC136995	mitochondrial ribosomal protein S18C	0.831502	1.6e-05	0.0116545
EMBV3_13857	MRPS18C	MGC136995	mitochondrial ribosomal protein S18C	0.842694	0.000470163	0.0462311
EMBV3_27125	MRPS18C	MGC136995	mitochondrial ribosomal protein S18C	0.902004	0.000153987	0.0283479
EMBV3_07488	MRPL55	MGC137378	mitochondrial ribosomal protein L55	0.681917	0.000839846	0.0613171
EMBV3_06007	MRPL52	NULL	mitochondrial ribosomal protein L52	1.06554	0.000416504	0.0441084
EMBV3_26218	MRPL42	MGC133556	mitochondrial ribosomal protein L42	0.738216	0.0025272	0.103728
EMBV3_25271	MRPL16	MGC127303	mitochondrial ribosomal protein L16	0.949347	0.000132743	0.0273728
EMBV3_02222	MRPL10	NULL	mitochondrial ribosomal protein L10	0.792787	0.00447225	0.136738
EMBV3_32080	MCM3AP	NULL	minichromosome maintenance complex component 3 associated protein	0.804364	5.88e-05	0.0198292
EMBV3_11341	MIIP	NULL	migration and invasion inhibitory protein	-0.709335	0.0107397	0.197338
EMBV3_39743	LOC100337092	NULL	MHC class II antigen-like	-1.72157	0.00411554	0.130967
EMBV3_10758	RER1	MGC159658	MGC179436 RER1 retention in endoplasmic reticulum 1 homolog (S. cerevisiae)	0.739011	0.00354855	0.122493
EMBV3_27745	PTP4A2	MGC159683	MGC179416 PTP4A3 protein tyrosine phosphatase type IVA, member 2	1.16431	5.27e-05	0.0198292
EMBV3_34583	RPL39	MGC127980	MGC179345 ribosomal protein L39	0.952681	0.00248017	0.103272
EMBV3_40063	BZW2	HSPC028	MGC166073 basic leucine zipper and W2 domains 2	0.832429	2.47e-05	0.0136498
EMBV3_01471	CWC25	CCDC49	MGC143049 CWC25 spliceosome-associated protein homolog (S. cerevisiae)	0.988002	0.000193954	0.0318527
EMBV3_41581	CMPK1	CMPK	MGC137127 cytidine monophosphate (UMP-CMP) kinase 1, cytosolic	0.684183	0.000524616	0.0491303
EMBV3_28192	C19H17orf61	C17orf61	MGC136990 chromosome 17 open reading frame 61 ortholog	0.672068	0.00215404	0.0960989
EMBV3_07544	AMIGO3	GMPPB	MGC134517 adhesion molecule with Ig-like domain 3	1.00233	0.00148555	0.0794896
EMBV3_21651	GLRXL	GLRX	MGC133817 glutaredoxin (thioltransferase)-like	1.76055	0.000173612	0.0303116
EMBV3_36003	NDUFA5	B13	MGC133631 NADH dehydrogenase (ubiquinone) 1 alpha subcomplex, 5, 13kDa	0.755398	0.000742322	0.0578755
EMBV3_24301	C29H11orf75	C11orf75	MGC133535 chromosome 11 open reading frame 75 ortholog	0.707372	0.00367007	0.125253
EMBV3_29335	MYCBP	AMY-1	MGC133485 c-myc binding protein	0.703402	0.000402479	0.043437
EMBV3_02850	TMEM189-UBE2V1	DDVIT1	MGC128699 UBE2V2 TMEM189-UBE2V1 readthrough	0.699771	4.84e-05	0.0197166
EMBV3_32189	ROMO1	C13H20ORF52	MGC127858 reactive oxygen species modulator 1	1.24559	4.15e-06	0.00781647
EMBV3_10506	COX6B1	COX6B	MGC127294 cytochrome c oxidase subunit VIb polypeptide 1	0.861187	3.38e-05	0.0162528
EMBV3_20397	EIF3D	EIF3S7	MGC127237 eukaryotic translation initiation factor 3, subunit D	0.809539	0.00100207	0.0675313
EMBV3_27520	NCAPH	BRRN1	MGC127159 non-SMC condensin I complex, subunit H	0.782981	0.00140775	0.0777472
EMBV3_30668	EIF3E	EIF3S6	MGC127040 eukaryotic translation initiation factor 3, subunit E	0.765399	0.000370452	0.0417888
EMBV3_39718	MEPCE	BCDIN3	methylphosphate capping enzyme	0.717338	0.000252315	0.0351068
EMBV3_35847	MTHFD1L	MGC140483	methylenetetrahydrofolate dehydrogenase (NADP+ dependent) 1-like	0.710752	0.00131985	0.0769441
EMBV3_33131	MECP2	NULL	methyl CpG binding protein 2 (Rett syndrome)	-0.70279	0.0106643	0.196579
EMBV3_11526	MTDH	MGC137491	metadherin	0.756482	0.00117348	0.0720014
EMBV3_15218	MPP1	MGC139660	membrane protein, palmitoylated 1, 55kDa	0.892554	0.00864645	0.178535
EMBV3_01300	ITFG2	ADP50	MDS028 integrin alpha FG-GAP repeat containing 2	0.848962	7.81e-05	0.0220746
EMBV3_34221	MAML2	MGC143419	mastermind-like 2 (Drosophila)	-0.934704	0.0030024	0.113781
EMBV3_19889	MANBAL	MGC143151	mannosidase, beta A, lysosomal-like	0.693019	0.0081749	0.173962
EMBV3_05357	MDH1	MGC127061	malate dehydrogenase 1, NAD (soluble)	0.753198	0.00210223	0.0946842
EMBV3_36888	MAGIX	NULL	MAGI family member, X-linked	-0.834793	0.00173002	0.0849419
EMBV3_22070	KDM2A	FBXL11	lysine (K)-specific demethylase 2A	0.715776	0.00470763	0.139553
EMBV3_25621	LYRM7	MGC137049	Lyrm7 homolog (mouse)	0.717536	0.000467977	0.0462051
EMBV3_34045	LYRM7	MGC137049	Lyrm7 homolog (mouse)	0.924574	8.96e-05	0.0232766
EMBV3_29811	UQCRQ	QP-C	low molecular mass ubiquinone-binding protein (9.5kD)	1.24686	1.58e-05	0.0116545
EMBV3_41843	LRP6	NULL	low density lipoprotein receptor-related protein 6	-0.85343	0.000715304	0.0570738
EMBV3_22755	LFNG	MGC128664	LFNG O-fucosylpeptide 3-beta-N-acetylglucosaminyltransferase	-0.716769	0.00547977	0.148435
EMBV3_40129	LRRC45	NULL	leucine rich repeat containing 45	0.657879	0.00111707	0.0703281
EMBV3_13203	LGALS1	NULL	lectin, galactoside-binding, soluble, 1	1.34185	0.00014021	0.0275665
EMBV3_31782	LMNB1	MGC165937	lamin B1	-0.79184	0.000502913	0.0477767
EMBV3_15985	LDHB	NULL	lactate dehydrogenase B	0.884275	0.000205791	0.0320892
EMBV3_30587	LAGE3	NULL	L antigen family, member 3	0.802983	0.00310537	0.114762
EMBV3_01689	KIAA0586	NULL	KIAA0586	0.716966	0.000195556	0.0318527
EMBV3_41263	LOC520387	MGC142988	KIAA0528-like	-0.696226	0.00286383	0.111132
EMBV3_19092	KRT8	KRT2-8	keratin 8	1.52639	0.00554143	0.148868
EMBV3_20772	KRT19	NULL	keratin 19	1.79748	0.00374254	0.126675
EMBV3_18934	KRT18	NULL	keratin 18	1.31398	0.000186979	0.0314319
EMBV3_29562	KLHL20	MGC142776	kelch-like 20 (Drosophila)	1.14859	6.85e-05	0.0213406
EMBV3_35018	KDELR3	NULL	KDEL (Lys-Asp-Glu-Leu) endoplasmic reticulum protein retention receptor 3	0.682626	0.00105035	0.0688363
EMBV3_29217	JMJD7	NULL	jumonji domain containing 7	0.676184	0.00872243	0.178955
EMBV3_34875	ISM1	NULL	isthmin 1 homolog (zebrafish)	-0.908526	0.000253378	0.0351464
EMBV3_32562	ISOC1	NULL	isochorismatase domain containing 1	0.719797	0.000269482	0.0357115
EMBV3_42375	ISCA1	MGC127704	iron-sulfur cluster assembly 1 homolog (S. cerevisiae)	0.962799	8.41e-05	0.0230475
EMBV3_34445	IQGAP3	MGC139205	IQ motif containing GTPase activating protein 3	0.691805	0.00064036	0.0545176
EMBV3_32203	IL20RA	NULL	interleukin 20 receptor, alpha	-0.690883	0.00598888	0.153577
EMBV3_20202	IFNAR1	NULL	interferon, alpha; receptor	0.798275	0.000320542	0.0394077
EMBV3_11610	IGF2BP3	NULL	insulin-like growth factor 2 mRNA binding protein 3	0.74015	0.000776618	0.0591554
EMBV3_28415	IMPA1	MGC140630	inositol(myo)-1(or 4)-monophosphatase 1	0.656732	0.0105788	0.196055
EMBV3_08494	ITPK1	NULL	inositol 1,3,4-triphosphate 5/6 kinase	-0.872067	0.00515002	0.144828
EMBV3_15980	LOC782657	MGC152035	hypothetical protein LOC782657	0.838567	0.000242876	0.0344686
EMBV3_27443	C14orf153	NULL	hypothetical protein LOC617441	0.684489	0.000480159	0.0466941
EMBV3_14453	LOC617407	MGC133657	hypothetical protein LOC617407	0.863704	0.000163004	0.0293667
EMBV3_02447	LOC509263	FLJ20584	hypothetical protein LOC509263	0.686446	0.000462833	0.0461286
EMBV3_41785	C2orf17	NULL	hypothetical protein LOC507475	0.83529	1.31e-05	0.0115981
EMBV3_24428	LOC506277	MGC128042	hypothetical protein LOC506277	0.993197	0.00303208	0.113892
EMBV3_18054	LOC100337018	NULL	hypothetical protein LOC100337018	-1.43403	0.00689587	0.162834
EMBV3_35024	LOC100337018	NULL	hypothetical protein LOC100337018	-0.90484	0.000367818	0.0417888
EMBV3_37757	LOC100336997	NULL	hypothetical protein LOC100336997	-1.16852	5.32e-05	0.0198292
EMBV3_15785	LOC100336997	NULL	hypothetical protein LOC100336997	-0.940301	0.00583032	0.15175
EMBV3_26700	LOC100336997	NULL	hypothetical protein LOC100336997	-0.782603	0.0015326	0.0806031
EMBV3_30638	LOC100336882	NULL	hypothetical protein LOC100336882	0.751728	5.54e-05	0.0198292
EMBV3_32195	LOC100335666	NULL	hypothetical protein LOC100335666	-0.791659	0.00569358	0.150704
EMBV3_29759	LOC100295769	NULL	hypothetical protein LOC100295769	0.850576	0.00163295	0.0829683
EMBV3_36168	LOC100190887	NULL	hypothetical protein LOC100190887	0.970243	5.43e-05	0.0198292
EMBV3_33140	LOC100140337	NULL	hypothetical protein LOC100140337	1.06785	0.00225742	0.0986337
EMBV3_13825	LOC789163	NULL	hypothetical LOC789163	0.707836	0.00458928	0.138573
EMBV3_26349	LOC784970	NULL	hypothetical LOC784970	1.21183	0.000167274	0.0297801
EMBV3_29650	MGC148942	NULL	hypothetical LOC526913	0.763356	9.17e-05	0.0234924
EMBV3_34457	LOC510927	NULL	hypothetical LOC510927	0.773477	0.000119454	0.026741
EMBV3_33390	LOC100337434	NULL	hypothetical LOC100337434	-0.837686	0.000909196	0.0644144
EMBV3_39997	HSPA8	HSPA10	Hsc70 MGC128130 heat shock 70kDa protein 8	1.424	5.33e-05	0.0198292
EMBV3_07348	HNRNPUL2	HNRPUL2	heterogeneous nuclear ribonucleoprotein U-like 2	0.870595	0.00154894	0.0808813
EMBV3_21426	HNRNPL	NULL	heterogeneous nuclear ribonucleoprotein L	-0.727983	0.00112521	0.0705715
EMBV3_29505	HNRNPF	HNRPF	heterogeneous nuclear ribonucleoprotein F	0.651787	0.000703637	0.0570223
EMBV3_17397	HSPG2	NULL	heparan sulfate proteoglycan 2	-0.783383	0.00101984	0.0678231
EMBV3_24236	HDDC2	MGC143232	HD domain containing 2	0.678579	0.000602537	0.0525229
EMBV3_11652	GNAI3	MGC127972	guanine nucleotide binding protein (G protein), alpha inhibiting activity polypeptide 3	0.914288	3.68e-05	0.0164852
EMBV3_12564	GARS	NULL	glycyl-tRNA synthetase	0.840588	0.000833256	0.061268
EMBV3_10009	LOC100336976	NULL	glycine cleavage system H protein, mitochondrial-like	0.856455	0.000196939	0.0319196
EMBV3_04654	GDPD2	MGC127567	glycerophosphodiester phosphodiesterase domain containing 2	0.662685	0.000665274	0.0554027
EMBV3_07856	GPX6	NULL	glutathione peroxidase 6	0.967231	0.00288178	0.111303
EMBV3_19161	GLRX3	TXNL2	glutaredoxin 3	0.735375	0.00874639	0.178984
EMBV3_06081	GRIA4	NULL	glutamate receptor, ionotrophic, AMPA 4	-0.671114	0.0102853	0.193368
EMBV3_15110	GPI	MGC127793	glucose phosphate isomerase	1.09512	5.7e-06	0.00781693
EMBV3_17934	GNPDA1	GNPI	glucosamine-6-phosphate deaminase 1	0.687297	0.000365771	0.0417888
EMBV3_02799	GLIS2	NULL	GLIS family zinc finger 2	-0.766536	0.00614285	0.155532
EMBV3_33113	GLTSCR2	MGC133834	glioma tumor suppressor candidate region gene 2	0.676662	0.000205325	0.0320892
EMBV3_12009	IFI30	NULL	gamma-inducible protein 30	0.797486	0.00017496	0.0303251
EMBV3_27070	IFI30	NULL	gamma-inducible protein 30	1.00389	0.000118897	0.026741
EMBV3_09635	LOC100337192	NULL	G protein-coupled receptor 108-like	0.656762	0.00968596	0.187821
EMBV3_17813	GKAP1	MGC134141	G kinase anchoring protein 1	0.676911	0.00124886	0.0745029
EMBV3_22168	FUSIP1	MGC128430	FUS interacting protein (serine/arginine-rich) 1	0.74718	9.98e-06	0.0100251
EMBV3_18488	FUSIP1	MGC128430	FUS interacting protein (serine/arginine-rich) 1	0.870358	0.0011171	0.0703281
EMBV3_40539	FH	MGC140701	fumarate hydratase	0.834003	0.000313781	0.0390887
EMBV3_40418	FUCA1	MGC137270	fucosidase, alpha-L- 1, tissue	0.686246	0.000764844	0.0588202
EMBV3_37260	FOSL1	NULL	FOS-like antigen 1	-1.17467	0.00532723	0.147485
EMBV3_26585	FKBP2	MGC133593	FK506 binding protein 2, 13kDa	0.71954	0.000215469	0.0329173
EMBV3_39552	FKBP15	NULL	FK506 binding protein 15, 133kDa	0.791407	6.46e-05	0.0207154
EMBV3_36157	FIGNL1	NULL	fidgetin-like 1	0.69898	0.000279309	0.0361901
EMBV3_02610	FBLN2	NULL	fibulin 2	0.87806	0.000807766	0.0603755
EMBV3_14309	FGFR1OP2	MGC143105	FGFR1 oncogene partner 2	-0.780742	0.000865307	0.0624491
EMBV3_13795	FERMT2	NULL	fermitin family homolog 2 (Drosophila)	0.977638	0.00397704	0.129849
EMBV3_11602	FERMT2	NULL	fermitin family homolog 2 (Drosophila)	1.11864	6.89e-05	0.0213406
EMBV3_42801	FBXO25	MGC137945	F-box protein 25	0.747101	0.00690842	0.162834
EMBV3_26123	FADS2	MGC142759	fatty acid desaturase 2	0.832598	0.000790666	0.0596893
EMBV3_33655	EZR	VIL2	ezrin	1.09752	2.57e-05	0.0136669
EMBV3_19809	EIF4E2	MGC152103	eukaryotic translation initiation factor 4E family member 2	1.01773	3.46e-05	0.0162935
EMBV3_40048	EIF3K	MGC127071	eukaryotic translation initiation factor 3, subunit K	0.881061	0.00309557	0.11476
EMBV3_31079	EIF1	SUI1	eukaryotic translation initiation factor 1	1.45539	0.0067964	0.161778
EMBV3_02782	EEF1D	NULL	eukaryotic translation elongation factor 1 delta (guanine nucleotide exchange protein)	1.38772	0.0011764	0.0720821
EMBV3_29197	EPB41L1	NULL	erythrocyte membrane protein band 4.1-like 1	0.942811	9.58e-05	0.0242039
EMBV3_38435	ENO1	MGC127526	enolase 1, (alpha)	0.736606	0.00961983	0.187423
EMBV3_38601	ELL	NULL	elongation factor RNA polymerase II	-0.834058	0.000178042	0.0304965
EMBV3_09406	EIF3C	EIF3CL	EIF3S8 MGC127304 eIF3-p110 eukaryotic translation initiation factor 3, subunit C	0.686743	0.00544073	0.1483
EMBV3_25213	ENPP3	MGC151879	ectonucleotide pyrophosphatase/phosphodiesterase 3	0.823903	0.00101066	0.0675609
EMBV3_06628	DYNC1I2	MGC140044	dynein, cytoplasmic 1, intermediate chain 2	0.792445	0.00230648	0.0996953
EMBV3_23517	DUSP14	MGC139770	dual specificity phosphatase 14	-0.767718	0.00324258	0.116956
EMBV3_22589	DBNL	MGC166201	drebrin-like	0.778186	0.00294759	0.112671
EMBV3_33194	DPM2	MGC137183	dolichyl-phosphate mannosyltransferase polypeptide 2, regulatory subunit	0.65689	0.00423057	0.132576
EMBV3_06363	DNAJC8	NULL	DnaJ (Hsp40) homolog, subfamily C, member 8	0.947775	0.00217082	0.0963341
EMBV3_03711	DNAJB11	MGC128872	DnaJ (Hsp40) homolog, subfamily B, member 11	0.937785	8.82e-05	0.0230883
EMBV3_36018	DNAJB1	MGC129124	DnaJ (Hsp40) homolog, subfamily B, member 1	-0.962738	0.000727076	0.0573179
EMBV3_33176	PARK7	DJ-1	DJ1 Parkinson disease (autosomal recessive, early onset) 7	1.18023	0.000132326	0.0273728
EMBV3_08476	DPYS	NULL	dihydropyrimidinase	-0.786753	0.000132669	0.0273728
EMBV3_41916	DSTN	NULL	destrin (actin depolymerizing factor)	0.786676	0.00022441	0.0330548
EMBV3_31532	DSTN	NULL	destrin (actin depolymerizing factor)	1.17369	1.65e-05	0.0116545
EMBV3_16755	DUT	NULL	deoxyuridine triphosphatase	0.823465	0.000566543	0.0511358
EMBV3_16501	DCPS	HINT-5	decapping enzyme, scavenger	-0.660479	0.0102981	0.193368
EMBV3_05200	DCAF12	WDR40A	DDB1 and CUL4 associated factor 12	0.671647	0.000324329	0.0394077
EMBV3_03369	USMG5	AGP	DAPIT MGC128614 up-regulated during skeletal muscle growth 5 homolog (mouse)	0.798521	0.0032323	0.116745
EMBV3_11161	CYP51A1	CYP51	cytochrome P450, family 51, subfamily A, polypeptide 1	-1.51234	0.000293769	0.0376324
EMBV3_33438	CYP51A1	CYP51	cytochrome P450, family 51, subfamily A, polypeptide 1	-0.723179	0.000152124	0.0283479
EMBV3_42215	COX7A2	MGC127784	cytochrome c oxidase subunit VIIa polypeptide 2 (liver)	0.658628	0.00428341	0.13338
EMBV3_11360	COX7A2	MGC127784	cytochrome c oxidase subunit VIIa polypeptide 2 (liver)	0.717153	0.00111181	0.0703281
EMBV3_34680	COX7A2	MGC127784	cytochrome c oxidase subunit VIIa polypeptide 2 (liver)	0.823063	0.000333772	0.0394077
EMBV3_19905	COX6C	NULL	cytochrome c oxidase subunit VIc	0.689215	0.00139776	0.0776163
EMBV3_03749	COX6A1	VIA_L	cytochrome c oxidase subunit VIa polypeptide 1	0.718844	0.00576248	0.1515
EMBV3_30014	COX6A1	VIA_L	cytochrome c oxidase subunit VIa polypeptide 1	1.09078	0.000965339	0.0661209
EMBV3_17878	COX6A1	VIA_L	cytochrome c oxidase subunit VIa polypeptide 1	1.11564	0.000717339	0.0570738
EMBV3_41128	CYB561D1	MGC151588	cytochrome b-561 domain containing 1	-0.752179	0.00221456	0.0976999
EMBV3_37322	CARS	MGC137874	cysteinyl-tRNA synthetase	0.714775	0.000104667	0.0247967
EMBV3_12011	CCNL2	MGC128891	cyclin L2	0.973077	7.53e-05	0.0218413
EMBV3_02335	CCNF	MGC157179	cyclin F	1.04729	3.57e-05	0.016367
EMBV3_03689	CCND2	MGC142404	cyclin D2	0.713024	0.000281903	0.0364219
EMBV3_02693	CCNB2	MGC140694	cyclin B2	0.671765	0.00282552	0.110335
EMBV3_31717	CCNB1	NULL	cyclin B1	0.685291	0.000575249	0.0516556
EMBV3_31446	CLEC2L	NULL	C-type lectin domain family 2, member L	0.718931	0.000478518	0.0466941
EMBV3_30568	CTR9	NULL	Ctr9, Paf1/RNA polymerase II complex component, homolog (S. cerevisiae)	-0.694593	0.000959789	0.0660919
EMBV3_10655	GZMB	BDMD1	CTLA1 granzyme B (granzyme 2, cytotoxic T-lymphocyte-associated serine esterase 1)	-0.725641	0.00549008	0.148435
EMBV3_08339	COX5A	MGC133649	COX5A protein	0.661997	0.00644483	0.158373
EMBV3_34344	COX5A	MGC133649	COX5A protein	1.08255	0.00835457	0.175253
EMBV3_28626	COBL	MGC152242	cordon-bleu homolog (mouse)	0.737288	0.00150276	0.0798529
EMBV3_12292	CPNE7	NULL	copine VII	-0.763609	0.00276095	0.10971
EMBV3_36133	COPS6	MGC159502	COP9 constitutive photomorphogenic homolog subunit 6 (Arabidopsis)	0.692736	0.000298252	0.0378582
EMBV3_32787	COG2	MGC139920	component of oligomeric golgi complex 2	1.04154	8.62e-05	0.0230883
EMBV3_09584	COMMD8	NULL	COMM domain containing 8	0.711292	0.000418216	0.0441863
EMBV3_05736	COMMD7	MGC128998	COMM domain containing 7	0.796347	0.00145183	0.0783123
EMBV3_23733	CSDE1	MGC139021	cold shock domain containing E1, RNA-binding	0.84429	0.0034647	0.120557
EMBV3_12884	CHCHD7	MGC142500	coiled-coil-helix-coiled-coil-helix domain containing 7	1.17827	0.000589423	0.0522381
EMBV3_04406	CCDC72	NULL	coiled-coil domain containing 72	1.21606	8.22e-06	0.00952577
EMBV3_36505	CCDC72	MGC148581	coiled-coil domain containing 72	1.38845	3e-07	0.00193573
EMBV3_26592	CCDC59	NULL	coiled-coil domain containing 59	0.676181	0.00086589	0.0624491
EMBV3_12584	CPSF6	MGC142454	cleavage and polyadenylation specific factor 6, 68kDa	1.02446	0.0034438	0.120412
EMBV3_18968	C14H8ORF38	NULL	chromosome 8 open reading frame 38 ortholog	0.650013	0.00252449	0.103728
EMBV3_27274	C6orf120	MGC140336	chromosome 6 open reading frame 120 ortholog	-0.727269	0.00189096	0.0892245
EMBV3_13400	C18H19ORF63	MGC154997	chromosome 19 open reading frame 63 ortholog	0.669636	0.00886139	0.180334
EMBV3_36227	C10H14ORF166	MGC127223	chromosome 14 open reading frame 166 ortholog	0.7408	0.00533419	0.147485
EMBV3_01273	C16H1ORF21	MGC155149	chromosome 1 open reading frame 21 ortholog	0.662487	0.00088471	0.0633016
EMBV3_35542	CDYL	MGC148813	chromodomain protein, Y-like	-1.10057	0.000124827	0.0273728
EMBV3_02592	CHD8	NULL	chromodomain helicase DNA binding protein 8	0.777884	0.00408512	0.13051
EMBV3_20853	CHPF	NULL	chondroitin polymerizing factor	0.660985	0.00200228	0.0924216
EMBV3_27385	CLIC1	NULL	chloride intracellular channel 1	0.870034	0.00403665	0.13037
EMBV3_11560	CCT8	MGC126936	chaperonin containing TCP1, subunit 8 (theta)	0.713156	0.000303162	0.0381867
EMBV3_35977	CCT4	MGC134500	chaperonin containing TCP1, subunit 4 (delta)	0.696448	0.000910234	0.0644144
EMBV3_10089	CLN3	MGC139946	ceroid-lipofuscinosis, neuronal 3	0.826657	0.0032668	0.117428
EMBV3_24627	CENPF	NULL	centromere protein F, 350/400ka (mitosin)	0.832355	0.00013862	0.0275665
EMBV3_37184	CCRN4L	NOC	CCR4 carbon catabolite repression 4-like (S. cerevisiae)	-1.04594	0.000539955	0.0500344
EMBV3_26220	CTSZ	NULL	cathepsin Z	1.45312	5e-07	0.00249545
EMBV3_23511	CARD10	NULL	caspase recruitment domain family, member 10	-0.779724	0.000498276	0.0474358
EMBV3_42176	CRAT	MGC142781	carnitine acetyltransferase	0.65293	0.000939021	0.065327
EMBV3_20246	CAPG	NULL	capping protein (actin filament), gelsolin-like	0.806789	0.000181904	0.0310359
EMBV3_12799	CAPZA2	NULL	capping protein (actin filament) muscle Z-line, alpha 2	0.673518	0.00192112	0.0899638
EMBV3_29131	CASC3	NULL	cancer susceptibility candidate 3	0.660365	0.000901388	0.0641902
EMBV3_31428	CALM1	NULL	calmodulin 1 (phosphorylase kinase, delta)	1.40263	4.19e-05	0.0180401
EMBV3_38370	BUB1	MGC148432	budding uninhibited by benzimidazoles 1 homolog (yeast)	0.887186	0.000134923	0.0273728
EMBV3_41733	BTBD6	MGC155278	BTB (POZ) domain containing 6	0.698599	0.00627062	0.156606
EMBV3_29051	BCAT2	MGC137404	branched chain aminotransferase 2, mitochondrial	-1.32758	0.00124879	0.0745029
EMBV3_40757	BLVRB	NULL	biliverdin reductase B (flavin reductase (NADPH))	0.98286	0.000647678	0.0546418
EMBV3_19093	BCS1L	NULL	BCS1-like (yeast)	0.670846	0.00385583	0.128
EMBV3_40518	BCLAF1	MGC139150	BCL2-associated transcription factor 1	0.898312	0.000617603	0.0535683
EMBV3_15071	BNIP3	MGC134178	BCL2/adenovirus E1B 19kDa interacting protein 3	0.695928	0.00681541	0.162036
EMBV3_32207	BTG1	NULL	B-cell translocation gene 1, anti-proliferative	-0.739532	0.000734816	0.0575882
EMBV3_29989	BIRC5	MGC133855	baculoviral IAP repeat-containing 5	0.713782	0.00552655	0.148868
EMBV3_30168	BIRC5	MGC133855	baculoviral IAP repeat-containing 5	0.838686	7.04e-05	0.0214567
EMBV3_36240	ATP1B3	MGC127417	ATPase, Na+/K+ transporting, beta 3 polypeptide	1.52352	0.00115602	0.0714146
EMBV3_40046	ATPIF1	MGC137022	ATPase inhibitory factor 1	0.796638	0.00079443	0.0597289
EMBV3_35255	ATP5O	OSCP	ATP synthase, H+ transporting, mitochondrial F1 complex, O subunit	0.66562	0.0012153	0.0737662
EMBV3_41680	ATP5E	MGC133545	ATP synthase, H+ transporting, mitochondrial F1 complex, epsilon subunit	0.759898	7.38e-05	0.0217685
EMBV3_08267	ATP5B	NULL	ATP synthase, H+ transporting, mitochondrial F1 complex, beta polypeptide	1.03389	0.0051206	0.144489
EMBV3_34485	ATP5L	MGC127420	ATP synthase, H+ transporting, mitochondrial F0 complex, subunit G	0.730959	0.000394361	0.0431792
EMBV3_20014	ATP5J	NULL	ATP synthase, H+ transporting, mitochondrial F0 complex, subunit F6	0.893712	0.000203194	0.0320892
EMBV3_28386	ATP5J2	MGC133672	ATP synthase, H+ transporting, mitochondrial F0 complex, subunit F2	0.783446	0.00146687	0.0787787
EMBV3_43057	ATP5J2	MGC133672	ATP synthase, H+ transporting, mitochondrial F0 complex, subunit F2	0.964533	0.0104244	0.194039
EMBV3_10883	ATP5J2	MGC133672	ATP synthase, H+ transporting, mitochondrial F0 complex, subunit F2	1.07001	0.00477842	0.140178
EMBV3_29952	ATP5I	NULL	ATP synthase, H+ transporting, mitochondrial F0 complex, subunit e	1.11158	0.000219395	0.0330548
EMBV3_25301	ATP5H	MGC128531	ATP synthase, H+ transporting, mitochondrial F0 complex, subunit d	0.734126	0.00020019	0.0319879
EMBV3_07734	ATP5H	MGC128531	ATP synthase, H+ transporting, mitochondrial F0 complex, subunit d	1.13965	2.35e-05	0.0134443
EMBV3_15667	ATP5G2	MGC137050	ATP synthase, H+ transporting, mitochondrial F0 complex, subunit C2 (subunit 9)	0.796373	0.000239144	0.0344289
EMBV3_23189	ATP5G1	NULL	ATP synthase, H+ transporting, mitochondrial F0 complex, subunit C1 (subunit 9)	1.03278	8.79e-05	0.0230883
EMBV3_07361	ATP5G1	NULL	ATP synthase, H+ transporting, mitochondrial F0 complex, subunit C1 (subunit 9)	1.24916	0.00156917	0.0812858
EMBV3_36273	ATP5G1	NULL	ATP synthase, H+ transporting, mitochondrial F0 complex, subunit C1 (subunit 9)	1.4836	0.00394526	0.129293
EMBV3_38091	ACLY	MGC128987	ATP citrate lyase	-0.726248	0.000210088	0.0324238
EMBV3_32777	ARMC5	NULL	armadillo repeat containing 5	-0.834161	0.000491035	0.0469442
EMBV3_06685	ARMC1	NULL	armadillo repeat containing 1	0.835555	0.000268041	0.0357115
EMBV3_21920	AQP3	MGC143308	aquaporin 3 (Gill blood group)	-0.651893	0.00497276	0.142712
EMBV3_07752	APOA1	NULL	apolipoprotein A-I	1.0215	0.000169402	0.030032
EMBV3_00649	ANXA2	NULL	annexin A2	0.82731	0.00153292	0.0806031
EMBV3_17856	ANKRD13A	NULL	ankyrin repeat domain 13A	0.656763	0.00493687	0.142285
EMBV3_14401	ANGEL2	MGC155123	angel homolog 2 (Drosophila)	0.748765	1.97e-05	0.0123749
EMBV3_40460	ALDH7A1	MGC128050	aldehyde dehydrogenase 7 family, member A1	0.687526	0.00628121	0.156606
EMBV3_27728	ALDH7A1	MGC128050	aldehyde dehydrogenase 7 family, member A1	1.06533	0.000200108	0.0319879
EMBV3_19607	ALDH3A2	MGC166026	aldehyde dehydrogenase 3 family, member A2	0.864755	0.00536728	0.147861
EMBV3_07547	ALDH3A2	MGC166026	aldehyde dehydrogenase 3 family, member A2	0.905375	0.00011585	0.0265926
EMBV3_34542	ALDH16A1	MGC166224	aldehyde dehydrogenase 16 family, member A1	0.799797	0.00072338	0.0571875
EMBV3_33164	LOC100337465	NULL	alanyl-tRNA synthetase 2, mitochondrial-like	0.998691	0.000650401	0.0547238
EMBV3_06213	AHNAK	NULL	AHNAK nucleoprotein	0.72895	0.00368931	0.125531
EMBV3_31049	ARL4C	MGC152553	ADP-ribosylation factor-like 4C	-0.768519	0.00906789	0.182488
EMBV3_06426	ARL13B	NULL	ADP-ribosylation factor-like 13B	0.698681	5.16e-05	0.0198292
EMBV3_24727	ARFGEF2	NULL	ADP-ribosylation factor guanine nucleotide-exchange factor 2 (brefeldin A-inhibited)	0.758085	0.000379872	0.0423098
EMBV3_25951	ADSL	MGC148769	adenylosuccinate lyase	0.781783	0.00641252	0.157938
EMBV3_22673	AP1S1	MGC139079	adaptor-related protein complex 1, sigma 1 subunit	0.720593	7.73e-05	0.0220715
EMBV3_26739	ACSL3	NULL	acyl-CoA synthetase long-chain family member 3	0.741324	0.000390713	0.0429083
EMBV3_24537	ACTB	MGC128179	actin, beta	-1.15801	0.000146247	0.0278407
EMBV3_42326	ABHD5	MGC142582	abhydrolase domain containing 5	0.883497	0.00135227	0.077284

## Sheet: Table S2
Table S2: The list of differentially expressed genes between CVT and NVT
Probe ID	Gene smbol	Gene synonyms	Description	log2FC	P.Value	Adj.P.Val
EMBV3_42089	ZFP36L1	NULL	zinc finger protein 36, C3H type-like 1	-0.931658	0.000439595	0.0959061
EMBV3_30252	ZNF281	NULL	zinc finger protein 281	-0.71712	0.000104262	0.058934
EMBV3_39613	ZC3H15	MGC140364	zinc finger CCCH-type containing 15	-0.681843	0.00031782	0.0828419
EMBV3_29353	ZBTB10	NULL	zinc finger and BTB domain containing 10	-1.05587	0.00016663	0.0702248
EMBV3_13465	YPEL5	MGC127468	yippee-like 5 (Drosophila)	-0.726904	0.00028468	0.0828419
EMBV3_19515	YIPF5	MGC126987	Yip1 domain family, member 5	-0.836498	0.000912169	0.130533
EMBV3_16160	VCL	MGC142547	vinculin	-1.25552	0.000274454	0.0828419
EMBV3_17030	UAP1	MGC137629	UDP-N-acteylglucosamine pyrophosphorylase 1	-0.69907	3.98e-05	0.0469352
EMBV3_07403	B3GNT2	MGC179257	UDP-GlcNAc:betaGal beta-1,3-N-acetylglucosaminyltransferase 2	-0.695493	0.000878863	0.129033
EMBV3_26876	UHRF2	MGC139180	ubiquitin-like with PHD and ring finger domains 2	-0.708856	0.000411209	0.0916004
EMBV3_02194	UBE2L3	MGC127956	ubiquitin-conjugating enzyme E2L 3	0.918355	0.000863909	0.128307
EMBV3_28989	UBE4B	MGC140002	ubiquitination factor E4B (UFD2 homolog, yeast)	0.676476	0.000338915	0.0828419
EMBV3_01237	USP8	MGC137783	ubiquitin specific peptidase 8	-0.888215	0.000941455	0.131598
EMBV3_38093	TACSTD2	NULL	tumor-associated calcium signal transducer 2	-0.657088	4.28e-05	0.0469352
EMBV3_17772	TPT1	MGC128232	TCTP tumor protein, translationally-controlled 1	-2.23296	0.000962986	0.132454
EMBV3_33525	TMEM57	NULL	transmembrane protein 57	-0.792999	4.3e-05	0.0469352
EMBV3_12977	TMEM49	MGC140672	transmembrane protein 49	-1.23037	0.0011757	0.143689
EMBV3_13144	TMEM209	NULL	transmembrane protein 209	-0.799761	0.000155152	0.069607
EMBV3_40010	TMEM170A	MGC159606	TMEM170 transmembrane protein 170A	-0.769477	0.00170542	0.169234
EMBV3_18326	TRA2B	MGC128162	SFRS10 transformer 2 beta homolog (Drosophila)	-0.816229	0.000296669	0.0828419
EMBV3_31645	TRA2A	MGC128720	transformer 2 alpha homolog (Drosophila)	-0.851209	0.00107339	0.138682
EMBV3_37118	TIA1	MGC143006	TIA1 cytotoxic granule-associated RNA binding protein	-0.787879	0.00075158	0.117798
EMBV3_12635	TRIP6	MGC128885	thyroid hormone receptor interactor 6	1.15291	0.0015313	0.161412
EMBV3_37858	TMSB4X	NULL	thymosin beta 4, X-linked	-1.29585	2.63e-06	0.0466336
EMBV3_27466	TMSB4X	TMSB4	thymosin beta 4, X-linked	-1.18554	0.000314244	0.0828419
EMBV3_34561	TXNL1	NULL	thioredoxin-like 1	-0.65686	5.39e-05	0.0529635
EMBV3_31232	TXN	MGC151960	thioredoxin	-0.797932	0.00111299	0.142173
EMBV3_30131	TAF7	MGC128346	TAF7 RNA polymerase II, TATA box binding protein (TBP)-associated factor, 55kDa	-0.909696	9.19e-05	0.0569232
EMBV3_03965	SYPL1	MGC137623	synaptophysin-like 1	-0.836561	1.25e-06	0.0466336
EMBV3_34731	SYCP3	MGC127286	synaptonemal complex protein 3	-0.810261	4.77e-05	0.049074
EMBV3_08091	SYAP1	MGC127250	synapse associated protein 1, SAP47 homolog (Drosophila)	-0.692664	0.000935651	0.131598
EMBV3_01138	SMARCA5	MGC160027	SWI/SNF related, matrix associated, actin dependent regulator of chromatin, subfamily a, member 5	-0.90405	2.28e-05	0.0469352
EMBV3_07496	SUCLA2	MGC140636	succinate-CoA ligase, ADP-forming, beta subunit	-0.942722	0.00137714	0.154527
EMBV3_36774	SOAT1	MGC127378	sterol O-acyltransferase 1	-0.861031	1.28e-05	0.0466336
EMBV3_11755	STAU2	MGC165981	staufen, RNA binding protein, homolog 2 (Drosophila)	0.74983	0.00103619	0.136211
EMBV3_11579	SF3B1	NULL	splicing factor 3b, subunit 1, 155kDa	-0.814851	4.31e-05	0.0469352
EMBV3_20185	SKP1	MGC127638	SKP1A S-phase kinase-associated protein 1	-0.76604	0.00148035	0.15754
EMBV3_42313	SNX4	MGC152099	sorting nexin 4	-0.903898	4.21e-06	0.0466336
EMBV3_09639	SNX3	NULL	sorting nexin 3	-0.978635	3.41e-05	0.0469352
EMBV3_14247	SLC35E3	MGC151827	solute carrier family 35, member E3	0.654848	0.000946007	0.131598
EMBV3_27445	SLC2A3	NULL	solute carrier family 2 (facilitated glucose transporter), member 3	-1.41931	0.00166196	0.166476
EMBV3_04197	SLC16A1	MCT1	MGC128991 solute carrier family 16, member 1 (monocarboxylic acid transporter 1)	-0.845478	6.95e-05	0.054059
EMBV3_37949	SUMO1	MGC128420	SMT3 suppressor of mif two 3 homolog 1 (S. cerevisiae)	-0.728042	1.43e-05	0.0466336
EMBV3_04805	SUMO1	NULL	SMT3 suppressor of mif two 3 homolog 1 (S. cerevisiae)	-0.653316	4.26e-05	0.0469352
EMBV3_15465	SMAP	MGC128249	small acidic protein	-0.914156	0.000443311	0.0959061
EMBV3_40789	SMAD1	MGC138917	SMAD family member 1	-0.78432	0.00136636	0.154081
EMBV3_14527	LOC100295764	NULL	similar to WD repeat and SOCS box-containing 1	-0.711859	5.86e-05	0.0536478
EMBV3_01417	LOC782054	NULL	similar to S-phase kinase-associated protein 1	-0.766128	0.00137489	0.154527
EMBV3_38792	LOC100297368	NULL	similar to SMT3 supressor of mif two 3 homolog 2	-1.0636	3.33e-05	0.0469352
EMBV3_38005	LOC783463	NULL	similar to ribosomal protein S4, X-linked X	-0.841229	0.000743866	0.11745
EMBV3_00478	LOC614449	NULL	similar to ribosomal protein S4, X-linked X	-0.780657	0.000585794	0.107245
EMBV3_41140	LOC782479	NULL	similar to ribosomal protein L26	-1.07702	0.00202523	0.186739
EMBV3_06687	LOC541081	NULL	similar to Obg-like ATPase 1 (GTP-binding protein 9)	-0.810872	0.00157395	0.162869
EMBV3_38678	LOC782609	NULL	similar to Nucleosome assembly protein 1-like 1 (NAP-1-related protein) (hNRP)	-0.762931	0.00131552	0.151368
EMBV3_16009	LOC100295149	NULL	similar to nucleophosmin 1	-0.989112	6.18e-05	0.0536478
EMBV3_16868	LOC618550	NULL	similar to heme binding protein 1	-1.06952	2.84e-05	0.0469352
EMBV3_34860	LOC785926	NULL	similar to Heat shock transcription factor, Y linked 2	4.54653	0.00203368	0.186739
EMBV3_25845	LOC100299038	NULL	similar to eukaryotic translation initiation factor 3, subunit M	-1.10925	0.000218317	0.0747938
EMBV3_30639	LOC784704	NULL	similar to DnaJ (Hsp40) homolog, subfamily A, member 1	-1.18815	0.00046023	0.0959061
EMBV3_11831	LOC508150 (not pseudo)	NULL	similar to density enhanced phosphatase-1	-0.805536	0.00118959	0.144104
EMBV3_21059	LOC100297344	NULL	similar to calmodulin 2	-1.70334	0.00161667	0.163684
EMBV3_40310	LOC100297240	NULL	similar to calmodulin 2	-1.68019	8.29e-06	0.0466336
EMBV3_09588	LOC514162	NULL	similar to aurora borealis	-0.680387	6.01e-05	0.0536478
EMBV3_41973	LOC785421	NULL	similar to ADP-ribosylation factor 1	-1.05685	0.000540377	0.103982
EMBV3_39700	STAT1	NULL	signal transducer and activator of transcription 1, 91kDa	5.15278	0.00217401	0.190598
EMBV3_12521	SSR1	MGC140667	signal sequence receptor, alpha	-0.74316	2.75e-05	0.0469352
EMBV3_05094	SEPTIN7	CDC10	septin 7	-1.05462	0.000146788	0.0684304
EMBV3_02213	SEPTIN7	CDC10	septin 7	-0.754047	0.000451213	0.0959061
EMBV3_21453	SEPP1	MGC127167	SELP selenoprotein P, plasma, 1	-1.01624	4.09e-05	0.0469352
EMBV3_13607	SCFD1	NULL	sec1 family domain containing 1	-0.682496	0.000158883	0.069607
EMBV3_29816	SCIN	NULL	scinderin	-0.848428	0.000183769	0.0704241
EMBV3_16607	SAR1B	MGC127165	SAR1 homolog B (S. cerevisiae)	-1.07713	0.000565887	0.106146
EMBV3_19015	SAPS3	NULL	SAPS domain family, member 3	-0.673892	0.000122984	0.0636624
EMBV3_23134	RCHY1	MGC139530	ring finger and CHY zinc finger domain containing 1	-0.761088	3.96e-05	0.0469352
EMBV3_04908	RPL26	NULL	ribosomal protein L26	-1.4124	0.00227576	0.195385
EMBV3_43254	RPA3	MGC128567	replication protein A3, 14kDa	-0.661984	0.000553466	0.104836
EMBV3_13169	RELL1	MGC143350	RELT-like 1	-0.701186	0.000450125	0.0959061
EMBV3_30775	RB1CC1	KIAA0203	RB1-inducible coiled-coil 1	-0.663451	0.000124283	0.0636624
EMBV3_15951	PPP2CA	NULL	protein phosphatase 2 (formerly 2A), catalytic subunit, alpha isoform	-1.1326	3.29e-05	0.0469352
EMBV3_29830	PPP1R12C	NULL	protein phosphatase 1, regulatory (inhibitor) subunit 12C	0.697881	0.00179599	0.174125
EMBV3_21053	PPP1CC	NULL	protein phosphatase 1, catalytic subunit, gamma isoform	-0.670744	0.000140699	0.0684129
EMBV3_00315	PDIA6	NULL	protein disulfide isomerase family A, member 6	-2.08693	0.000321906	0.0828419
EMBV3_38626	PSMA2	MGC127174	proteasome (prosome, macropain) subunit, alpha type, 2	-1.00729	0.000176872	0.0704241
EMBV3_30862	PCNA	MGC128125	proliferating cell nuclear antigen	-1.02832	7.9e-05	0.054526
EMBV3_06103	PDCD6	MGC140796	programmed cell death 6	-0.821622	0.000691507	0.115487
EMBV3_16881	KCTD8	NULL	potassium channel tetramerisation domain containing 8	-0.974035	4.93e-05	0.0495443
EMBV3_25376	KCTD8	NULL	potassium channel tetramerisation domain containing 8	-0.898365	4.31e-05	0.0469352
EMBV3_42905	PNPT1	NULL	polyribonucleotide nucleotidyltransferase 1	-0.650177	0.000286316	0.0828419
EMBV3_03746	PCBP1	MGC140822	hnRNP-E1 poly(rC) binding protein 1	-0.843981	2.91e-05	0.0469352
EMBV3_30092	PLEKHF2	NULL	pleckstrin homology domain containing, family F (with FYVE domain) member 2	-0.773802	0.000459973	0.0959061
EMBV3_13828	GART	MGC137968	phosphoribosylglycinamide formyltransferase, phosphoribosylglycinamide synthetase, phosphoribosylaminoimidazole synthetase	-0.922778	3.95e-05	0.0469352
EMBV3_11809	PICALM	MGC159850	phosphatidylinositol binding clathrin assembly protein	-1.18765	7.31e-05	0.0541854
EMBV3_33562	PHF3	NULL	PHD finger protein 3	-0.887933	0.000332257	0.0828419
EMBV3_09669	OTUB1	MGC127210	OTU domain, ubiquitin aldehyde binding 1	4.71165	0.0020813	0.187857
EMBV3_05179	OAT	MGC127648	ornithine aminotransferase	-0.95196	8.08e-05	0.054526
EMBV3_14587	OSTC	DC2	MGC137612 oligosaccharyltransferase complex subunit	-0.719747	0.00158797	0.163241
EMBV3_06720	TPT1	MGC128232	TCTP tumor protein, translationally-controlled 1	-1.27487	9.82e-05	0.058934
EMBV3_19104	CSRP2	MGC133755	cysteine and glycine-rich protein 2	-1.20164	0.00155639	0.162869
EMBV3_25741	PCNA	MGC128125	proliferating cell nuclear antigen	-1.09567	3.02e-05	0.0469352
EMBV3_33432	SLC25A5	NULL	solute carrier family 25 (mitochondrial carrier; adenine nucleotide translocator), member 5	-0.844313	0.0013921	0.155051
EMBV3_07846	EEF1A1	MGC126913	eukaryotic translation elongation factor 1 alpha 1	-0.708356	0.00133197	0.151717
EMBV3_11679	PEBP4	MGC127772	phosphatidylethanolamine-binding protein 4	0.661856	0.000103651	0.058934
EMBV3_29711	RFX2	MGC148739	regulatory factor X, 2 (influences HLA class II expression)	0.678815	0.000226295	0.0767153
EMBV3_11602	FERMT2	NULL	fermitin family homolog 2 (Drosophila)	0.88093	0.00234388	0.196643
EMBV3_22860	NPM1	MGC127254	nucleophosmin (nucleolar phosphoprotein B23, numatrin)	-1.12351	0.000325178	0.0828419
EMBV3_16278	NCOA4	MGC138109	nuclear receptor coactivator 4	-0.97791	0.000112024	0.0610328
EMBV3_10677	NFE2L2	NRF2	nuclear factor (erythroid-derived 2)-like 2	-0.703294	0.000228495	0.0767153
EMBV3_25613	NCBP2	MGC128558	nuclear cap binding protein subunit 2, 20kDa	-0.664638	0.000909131	0.130533
EMBV3_27624	NULL	NULL	novel gene; evidence: embryonic ESTs	-2.59194	0.000892692	0.129383
EMBV3_23921	NULL	NULL	novel gene; evidence: embryonic ESTs	-2.47913	0.000815489	0.124582
EMBV3_38084	NULL	NULL	novel gene; evidence: embryonic ESTs	-2.46998	0.000714591	0.116656
EMBV3_03319	NULL	NULL	novel gene; evidence: embryonic ESTs	-2.4423	0.000708271	0.116465
EMBV3_01627	NULL	NULL	novel gene; evidence: embryonic ESTs	-2.40886	0.000963675	0.132454
EMBV3_05048	NULL	NULL	novel gene; evidence: embryonic ESTs	-2.40234	0.000967233	0.13254
EMBV3_08841	NULL	NULL	novel gene; evidence: embryonic ESTs	-2.39261	0.000324958	0.0828419
EMBV3_15016	NULL	NULL	novel gene; evidence: embryonic ESTs	-2.36909	0.000776032	0.121007
EMBV3_39100	NULL	NULL	novel gene; evidence: embryonic ESTs	-2.33327	0.000344353	0.0832707
EMBV3_00463	NULL	NULL	novel gene; evidence: embryonic ESTs	-2.19704	0.000744646	0.11745
EMBV3_43389	NULL	NULL	novel gene; evidence: embryonic ESTs	-1.79122	0.000554088	0.104836
EMBV3_10176	NULL	NULL	novel gene; evidence: embryonic ESTs	-1.70582	0.000146249	0.0684304
EMBV3_25503	NULL	NULL	novel gene; evidence: embryonic ESTs	-1.53672	6.31e-06	0.0466336
EMBV3_22794	NULL	NULL	novel gene; evidence: embryonic ESTs	-1.38873	1.77e-05	0.0469352
EMBV3_07174	NULL	NULL	novel gene; evidence: embryonic ESTs	-1.03851	0.00105116	0.137622
EMBV3_35167	NULL	NULL	novel gene; evidence: embryonic ESTs	-1.02605	0.000129001	0.064816
EMBV3_27982	NULL	NULL	novel gene; evidence: embryonic ESTs	-0.95307	0.000230723	0.0767153
EMBV3_31450	NULL	NULL	novel gene; evidence: embryonic ESTs	-0.927659	0.000279816	0.0828419
EMBV3_16343	NULL	NULL	novel gene; evidence: embryonic ESTs	-0.841623	0.000491443	0.0988471
EMBV3_28303	NULL	NULL	novel gene; evidence: embryonic ESTs	-0.796743	0.000235073	0.0770291
EMBV3_17514	NULL	NULL	novel gene; evidence: embryonic ESTs	-0.786259	0.0023671	0.197549
EMBV3_39379	NULL	NULL	novel gene; evidence: embryonic ESTs	-0.740103	0.00142728	0.155898
EMBV3_29641	NULL	NULL	novel gene; evidence: embryonic ESTs	-0.727766	0.000625718	0.11125
EMBV3_09391	NULL	NULL	novel gene; evidence: embryonic ESTs	-0.725102	6.46e-05	0.0536478
EMBV3_31454	NULL	NULL	novel gene; evidence: embryonic ESTs	-0.721188	0.000660071	0.113492
EMBV3_36094	NULL	NULL	novel gene; evidence: embryonic ESTs	-0.690401	0.000212355	0.073867
EMBV3_03441	NULL	NULL	novel gene; evidence: embryonic ESTs	-0.670794	0.00114408	0.142431
EMBV3_11202	NULL	NULL	novel gene; evidence: embryonic ESTs	-0.660857	0.00133532	0.151717
EMBV3_07708	NULL	NULL	novel gene; evidence: embryonic ESTs	0.664286	0.00216422	0.190598
EMBV3_37249	NULL	NULL	novel gene; evidence: embryonic ESTs	0.780451	0.000389392	0.0880416
EMBV3_14641	NULL	NULL	novel gene; evidence: embryonic ESTs	4.88228	0.00231749	0.195839
EMBV3_06717	NONO	MGC128851	non-POU domain containing, octamer-binding	-1.0096	0.000173631	0.0704241
EMBV3_24891	NDFIP2	NULL	Nedd4 family interacting protein 2	-0.649503	0.000331752	0.0828419
EMBV3_22205	NSDHL	MGC127609	NAD(P) dependent steroid dehydrogenase-like	-0.844752	0.000394169	0.0882393
EMBV3_20654	MTMR9	NULL	myotubularin related protein 9	-0.674499	0.00215365	0.190598
EMBV3_32778	MAD2	MGC134409	mitotic checkpoint component Mad2	-1.30337	0.000113384	0.0610385
EMBV3_01796	MRPL12	NULL	mitochondrial ribosomal protein L12	0.720891	2.32e-05	0.0469352
EMBV3_24633	M6PR	CD-MPR	CDMPR MGC140730 mannose-6-phosphate receptor (cation dependent)	-0.895953	0.000367939	0.0862083
EMBV3_07677	M6PR	CD-MPR	CDMPR MGC140730 mannose-6-phosphate receptor (cation dependent)	-0.712158	0.000627349	0.11125
EMBV3_00965	MAD2L1	MAD2	MAD2 mitotic arrest deficient-like 1 (yeast)	-1.09471	0.00115061	0.142431
EMBV3_37519	LAPTM4A	MGC128857	lysosomal protein transmembrane 4 alpha	-0.781617	8.42e-05	0.0560215
EMBV3_07417	KDM3A	JMJD1A	lysine (K)-specific demethylase 3A	-0.770003	0.00173853	0.171339
EMBV3_29983	LCOR	NULL	ligand dependent nuclear receptor corepressor	-0.854721	1.17e-05	0.0466336
EMBV3_35924	LEPROT	MGC127672	leptin receptor overlapping transcript	-0.778978	0.000659089	0.113492
EMBV3_14359	KLF4	MGC139189	Kruppel-like factor 4 (gut)	-0.732711	0.000701097	0.11613
EMBV3_02686	KIF11	NULL	kinesin family member 11	-0.764071	0.0016025	0.163578
EMBV3_41263	LOC520387	MGC142988	KIAA0528-like	-0.655838	0.00100637	0.13464
EMBV3_35044	INTS6	NULL	integrator complex subunit 6	-0.785359	0.00141037	0.155898
EMBV3_39772	INTS3	NULL	integrator complex subunit 3	-0.678148	0.00157132	0.162869
EMBV3_40404	ITM2B	MGC127350	integral membrane protein 2B	-1.20378	2.22e-05	0.0469352
EMBV3_04975	MGC127989	NULL	hypothetical protein MGC127989	-0.958605	8.3e-06	0.0466336
EMBV3_34397	LOC100294941	NULL	hypothetical protein LOC100294941	4.73882	0.00221467	0.19232
EMBV3_26349	LOC784970	NULL	hypothetical LOC784970	0.767499	0.00156819	0.162869
EMBV3_16246	LOC514234	NULL	hypothetical LOC514234	-0.670933	0.000891913	0.129383
EMBV3_19031	HSD11B1L	11-beta-HSD3	MGC157172 hydroxysteroid (11-beta) dehydrogenase 1-like	1.27392	0.00206986	0.187638
EMBV3_15340	HADHB	NULL	hydroxyacyl-Coenzyme A dehydrogenase/3-ketoacyl-Coenzyme A thiolase/enoyl-Coenzyme A hydratase (trifunctional protein), beta subunit	-0.751399	0.0010884	0.139823
EMBV3_16149	HNRNPR	MGC143346	heterogeneous nuclear ribonucleoprotein R	-0.749999	7.86e-05	0.054526
EMBV3_41829	HNRNPH1	HNRPH1	heterogeneous nuclear ribonucleoprotein H1 (H)	-0.737844	0.00117404	0.143689
EMBV3_41834	HNRPDL	NULL	heterogeneous nuclear ribonucleoprotein D-like	-1.07638	0.00068336	0.115487
EMBV3_12112	HNRNPA3	HNRPA3	heterogeneous nuclear ribonucleoprotein A3	-1.39401	0.000620069	0.110828
EMBV3_37284	HNRNPA1	HNRPA1	MGC128297 heterogeneous nuclear ribonucleoprotein A1	-0.799786	0.00143174	0.156008
EMBV3_29045	HNRNPAB	HNRPAB	MGC128167 heterogeneous nuclear ribonucleoprotein A/B	-0.949476	0.000140469	0.0684129
EMBV3_38789	HPS3	NULL	Hermansky-Pudlak syndrome 3	-0.716996	1.32e-05	0.0466336
EMBV3_25642	HSP90AA1	HSPCA	heat shock 90kD protein 1, alpha	-1.82921	0.0014654	0.157027
EMBV3_27441	H3F3B	H3F3A	H3 histone, family 3B (H3.3B)	-1.17359	0.00132673	0.151698
EMBV3_04301	H2AFZ	MGC133929	H2A histone family, member Z	-0.871929	0.00115307	0.142431
EMBV3_30613	GNG5	NULL	guanine nucleotide binding protein (G protein), gamma 5	-1.28322	0.000630067	0.111295
EMBV3_37038	GNG10	MGC128212	guanine nucleotide binding protein (G protein), gamma 10	-0.666197	0.000337309	0.0828419
EMBV3_01540	GNB1	MGC129044	guanine nucleotide binding protein (G protein), beta polypeptide 1	-0.684398	0.000158736	0.069607
EMBV3_15107	G3BP2	MGC129040	GTPase activating protein (SH3 domain) binding protein 2	-0.770285	0.00169633	0.16896
EMBV3_30869	GHITM	MGC127644	growth hormone inducible transmembrane protein	-0.795771	0.00162496	0.16402
EMBV3_07938	ENPEP	MGC127440	glutamyl aminopeptidase (aminopeptidase A)	-1.2099	0.000472386	0.0970969
EMBV3_19544	GTF2H5	MGC134263	general transcription factor IIH, polypeptide 5	0.852267	0.00123902	0.146289
EMBV3_23619	LOC654400	NULL	GATA-6	-1.70607	0.00202792	0.186739
EMBV3_24967	FAR1	MGC139098	MLSTD2 fatty acyl CoA reductase 1	-0.673304	0.000152793	0.069607
EMBV3_08695	ETF1	RRF1	eukaryotic translation termination factor 1	-0.795956	0.0008355	0.126465
EMBV3_25246	EIF4A1	MGC128124	eukaryotic translation initiation factor 4A, isoform 1	-1.58331	0.000265868	0.0828419
EMBV3_10473	EIF3M	HFL-B5	MGC127047 eukaryotic translation initiation factor 3, subunit M	-1.0168	7.1e-05	0.054059
EMBV3_27392	EIF3L	EIF3EIP	EIF3S6IP MGC126953 eukaryotic translation initiation factor 3, subunit L	-0.802805	0.000581884	0.107245
EMBV3_09746	EIF2A	MGC165771	eukaryotic translation initiation factor 2A, 65kDa	-0.668043	0.000456664	0.0959061
EMBV3_12900	EIF2S1	MGC128972	eukaryotic translation initiation factor 2, subunit 1 alpha, 35kDa	-0.920665	3.24e-05	0.0469352
EMBV3_00499	EIF1AD	MGC140637	eukaryotic translation initiation factor 1A domain containing	4.67603	0.00220855	0.19232
EMBV3_04215	EGLN1	NULL	egl nine homolog 1 (C. elegans)	4.32001	0.00207013	0.187638
EMBV3_31090	DUSP1	MGC128230	MKP-1 dual specificity phosphatase 1	-0.874832	0.00177552	0.173411
EMBV3_25759	DDOST	NULL	dolichyl-diphosphooligosaccharide-protein glycosyltransferase	-0.715194	0.000517898	0.102268
EMBV3_26821	DSG2	NULL	desmoglein 2	-1.25928	1.4e-05	0.0466336
EMBV3_20125	DDX5	NULL	DEAD (Asp-Glu-Ala-Asp) box polypeptide 5	-0.924209	0.00130153	0.150141
EMBV3_11161	CYP51A1	CYP51	cytochrome P450, family 51, subfamily A, polypeptide 1	-0.902756	0.000690454	0.115487
EMBV3_25543	CWF19L2	NULL	CWF19-like 2, cell cycle control (S. pombe)	-0.705765	0.00233795	0.196643
EMBV3_23024	CLEC14A	NULL	C-type lectin domain family 14, member A	0.737619	0.0012914	0.149736
EMBV3_30568	CTR9	NULL	Ctr9, Paf1/RNA polymerase II complex component, homolog (S. cerevisiae)	-0.655757	2.25e-05	0.0469352
EMBV3_08914	CTGF	MGC138005	connective tissue growth factor	-1.0275	0.000886569	0.129383
EMBV3_33307	C4H7ORF11	MGC140606	chromosome 7 open reading frame 11 ortholog	-0.681969	1.37e-05	0.0466336
EMBV3_36227	C10H14ORF166	MGC127223	chromosome 14 open reading frame 166 ortholog	-0.89584	0.000273158	0.0828419
EMBV3_26029	C21H14orf147	C14orf147	chromosome 14 open reading frame 147 ortholog	-0.697468	0.00159461	0.163241
EMBV3_35542	CDYL	MGC148813	chromodomain protein, Y-like	-0.695181	0.000311153	0.0828419
EMBV3_20443	CBX3	NULL	chromobox homolog 3 (HP1 gamma homolog, Drosophila)	-1.23484	0.00212043	0.189873
EMBV3_37184	CCRN4L	NOC	CCR4 carbon catabolite repression 4-like (S. cerevisiae)	-0.737529	0.000168059	0.0702248
EMBV3_40771	CTNNA1	MGC128363	catenin (cadherin-associated protein), alpha 1, 102kDa	-1.4312	7.96e-05	0.054526
EMBV3_24218	CAT	MGC128112	catalase	-0.740587	0.000169273	0.0702248
EMBV3_06676	CASP9	NULL	caspase 9, apoptosis-related cysteine peptidase	-0.663036	0.000218328	0.0747938
EMBV3_38960	CAPZA1	MGC138080	capping protein (actin filament) muscle Z-line, alpha 1	-1.20235	2.09e-05	0.0469352
EMBV3_16966	canx	MGC166317	calnexin	-0.827998	0.00159325	0.163241
EMBV3_02229	CALM	CALM2	calmodulin-like	-1.71827	6.51e-05	0.0536478
EMBV3_25293	BTBD10	MGC139850	BTB (POZ) domain containing 10	-0.846263	0.00141824	0.155898
EMBV3_05186	BRD8	MGC127124	bromodomain containing 8	0.694462	0.00119293	0.144104
EMBV3_36238	BASP1	NAP22	brain abundant, membrane attached signal protein 1	-0.810679	8.77e-05	0.0569232
EMBV3_33314	BCO2	BCDO2	MGC179481 beta-carotene oxygenase 2	-0.782308	0.000651083	0.113238
EMBV3_37957	BNIP3L	MGC127933	BCL2/adenovirus E1B 19kDa interacting protein 3-like	-0.852734	0.00203078	0.186739
EMBV3_19673	ATP6V0D2	MGC128740	ATPase, H+ transporting, lysosomal 38kDa, V0 subunit d2	-0.882681	0.0010329	0.136174
EMBV3_06385	ATP5F1	MGC134131	ATP synthase, H+ transporting, mitochondrial F0 complex, subunit B1	-0.844351	0.000506053	0.100809
EMBV3_42782	ALG2	MGC140299	asparagine-linked glycosylation 2, alpha-1,3-mannosyltransferase homolog (S. cerevisiae)	-0.794297	0.000285391	0.0828419
EMBV3_28897	ANXA5	MGC126971	annexin A5	-1.09144	0.000268782	0.0828419
EMBV3_13791	ANXA1	NULL	annexin A1	-0.862137	0.000299223	0.0828419
EMBV3_24975	ARF1	NULL	ADP-ribosylation factor 1	-1.01181	0.000182755	0.0704241
EMBV3_15596	ACTN1	MGC128689	actinin, alpha 1	-0.68416	0.00106606	0.138581
EMBV3_38809	ARPC5	MGC127179	actin related protein 2/3 complex, subunit 5, 16kDa	-0.776019	0.000604047	0.109699
EMBV3_28426	SEPTIN15	NULL	15 kDa selenoprotein	-1.19475	0.000332928	0.0828419

## Sheet: Table S3
Table S3: Significant molecular functions enriched by differentially expressed genes between CVT and NVT
source	Term name	Term ID	Adjusted p. value	Negative Log10 of adjusted p. value	Term size	Query size	Intersection size	Effective domain size	List of differentially expressed genes
GO:MF	RNA binding	GO:0003723	1.26999e-11	10.8962	1067	123	28	27607	ZFP36L1,TRA2B,TRA2A,TIA1,STAU2,SMAD1,SF3B1,RPL26,PNPT1,PCBP1,NPM1,NONO,NCBP2,HNRNPR,HNRNPH1,HNRNPAB,HNRNPA3,HNRNPA1,G3BP2,ETF1,EIF4A1,EIF3M,EIF3L,EIF2S1,EIF2A,EIF1AD,EEF1A1,DDX5
GO:MF	binding	GO:0005488	2.11947e-10	9.67377	12390	150	111	27607	ZNF281,ZFP36L1,ZC3H15,ZBTB10,YPEL5,VCL,UHRF2,UBE4B,UBE2L3,UAP1,TXN,TRIP6,TRA2B,TRA2A,TMSB4X,TIA1,SYPL1,SUMO1,SUCLA2,STAU2,STAT1,SOAT1,SNX4,SNX3,SMARCA5,SMAD1,SLC25A5,SKP1,SF3B1,SEPTIN7,SCIN,SAR1B,RPL26,RPA3,RFX2,RCHY1,RB1CC1,PPP2CA,PPP1R12C,PPP1CC,PNPT1,PLEKHF2,PICALM,PHF3,PDCD6,PCNA,PCBP1,OTUB1,NPM1,NONO,NFE2L2,NDFIP2,NCBP2,MTMR9,MAD2L1,M6PR,LCOR,KLF4,KIF11,KDM3A,KCTD8,ITM2B,HSP90AA1,HNRNPR,HNRN…
GO:MF	molecular_function	GO:0003674	3.52532e-08	7.4528	16632	150	127	27607	ZNF281,ZFP36L1,ZC3H15,ZBTB10,YPEL5,VCL,USP8,UHRF2,UBE4B,UBE2L3,UAP1,TXNL1,TXN,TRIP6,TRA2B,TRA2A,TMSB4X,TIA1,SYPL1,SUMO1,SUCLA2,STAU2,STAT1,SOAT1,SNX4,SNX3,SMARCA5,SMAD1,SLC35E3,SLC2A3,SLC25A5,SLC16A1,SKP1,SF3B1,SEPTIN7,SCIN,SAR1B,RPL26,RPA3,RFX2,RCHY1,RB1CC1,PSMA2,PPP2CA,PPP1R12C,PPP1CC,PNPT1,PLEKHF2,PICALM,PHF3,PDIA6,PDCD6,PCNA,PCBP1,OTUB1,NSDHL,NPM1,NONO,NFE2L2,NDFIP2,NCOA4,NCBP2,MTMR9,MRPL12,M…
GO:MF	mRNA binding	GO:0003729	2.02465e-07	6.69365	222	123	12	27607	ZFP36L1,TRA2B,TIA1,SF3B1,RPL26,PCBP1,NCBP2,HNRNPA3,HNRNPA1,G3BP2,ETF1,DDX5
GO:MF	nucleic acid binding	GO:0003676	3.00424e-07	6.52227	3329	123	41	27607	ZNF281,ZFP36L1,ZBTB10,TRA2B,TRA2A,TIA1,STAU2,STAT1,SMARCA5,SMAD1,SF3B1,RPL26,RPA3,RFX2,PNPT1,PCNA,PCBP1,NPM1,NONO,NFE2L2,NCBP2,LCOR,KLF4,KDM3A,HNRNPR,HNRNPH1,HNRNPAB,HNRNPA3,HNRNPA1,H3F3B,H2AFZ,G3BP2,ETF1,EIF4A1,EIF3M,EIF3L,EIF2S1,EIF2A,EIF1AD,EEF1A1,DDX5
GO:MF	translation factor activity, RNA binding	GO:0008135	1.27637e-06	5.89402	80	120	8	27607	ETF1,EIF4A1,EIF3M,EIF3L,EIF2S1,EIF2A,EIF1AD,EEF1A1
GO:MF	heterocyclic compound binding	GO:1901363	2.26795e-06	5.64437	5226	125	52	27607	ZNF281,ZFP36L1,ZBTB10,UBE4B,UBE2L3,TRA2B,TRA2A,TIA1,SUCLA2,STAU2,STAT1,SOAT1,SMARCA5,SMAD1,SF3B1,SEPTIN7,SAR1B,RPL26,RPA3,RFX2,PNPT1,PCNA,PCBP1,NPM1,NONO,NFE2L2,NCBP2,LCOR,KLF4,KIF11,KDM3A,ITM2B,HSP90AA1,HNRNPR,HNRNPH1,HNRNPAB,HNRNPA3,HNRNPA1,H3F3B,H2AFZ,GART,G3BP2,ETF1,EIF4A1,EIF3M,EIF3L,EIF2S1,EIF2A,EIF1AD,EEF1A1,DDX5,CYP51A1
GO:MF	organic cyclic compound binding	GO:0097159	3.5224e-06	5.45316	5291	125	52	27607	ZNF281,ZFP36L1,ZBTB10,UBE4B,UBE2L3,TRA2B,TRA2A,TIA1,SUCLA2,STAU2,STAT1,SOAT1,SMARCA5,SMAD1,SF3B1,SEPTIN7,SAR1B,RPL26,RPA3,RFX2,PNPT1,PCNA,PCBP1,NPM1,NONO,NFE2L2,NCBP2,LCOR,KLF4,KIF11,KDM3A,ITM2B,HSP90AA1,HNRNPR,HNRNPH1,HNRNPAB,HNRNPA3,HNRNPA1,H3F3B,H2AFZ,GART,G3BP2,ETF1,EIF4A1,EIF3M,EIF3L,EIF2S1,EIF2A,EIF1AD,EEF1A1,DDX5,CYP51A1
GO:MF	translation regulator activity, nucleic acid binding	GO:0090079	4.27867e-06	5.36869	93	120	8	27607	ETF1,EIF4A1,EIF3M,EIF3L,EIF2S1,EIF2A,EIF1AD,EEF1A1
GO:MF	translation regulator activity	GO:0045182	2.62729e-05	4.58049	117	120	8	27607	ETF1,EIF4A1,EIF3M,EIF3L,EIF2S1,EIF2A,EIF1AD,EEF1A1
GO:MF	translation initiation factor activity	GO:0003743	4.69122e-05	4.32871	51	118	6	27607	EIF4A1,EIF3M,EIF3L,EIF2S1,EIF2A,EIF1AD
GO:MF	protein binding	GO:0005515	7.26715e-05	4.13864	7542	150	71	27607	ZFP36L1,ZBTB10,VCL,UHRF2,UBE4B,UBE2L3,UAP1,TXN,TRIP6,TRA2B,TMSB4X,SYPL1,SUMO1,STAT1,SNX4,SNX3,SMARCA5,SMAD1,SLC25A5,SKP1,SF3B1,SCIN,RCHY1,RB1CC1,PPP2CA,PPP1R12C,PPP1CC,PICALM,PDCD6,PCNA,OTUB1,NPM1,NFE2L2,NDFIP2,MTMR9,MAD2L1,M6PR,KIF11,KDM3A,KCTD8,HSP90AA1,H3F3B,H2AFZ,GNG5,GNG10,GNB1,FERMT2,EIF3L,EIF2A,EEF1A1,DUSP1,DSG2,DDX5,CTR9,CTNNA1,CLEC14A,CDYL,CBX3,CAT,CASP9,CAPZA1,CANX,CALM,BTBD10,BRD8,BASP…
GO:MF	protein domain specific binding	GO:0019904	0.0044559	2.35106	482	142	12	27607	TRA2B,SKP1,NFE2L2,NDFIP2,M6PR,HSP90AA1,DDX5,CTR9,CBX3,CASP9,CALM,BASP1
GO:MF	enzyme binding	GO:0019899	0.00664061	2.17779	1711	137	23	27607	VCL,UBE4B,UBE2L3,TRIP6,STAT1,SNX3,SMAD1,SLC25A5,RB1CC1,PPP1R12C,PPP1CC,PICALM,PCNA,OTUB1,MTMR9,KIF11,HSP90AA1,GNB1,DUSP1,CTR9,CAT,CASP9,CALM

## Sheet: Table S4
Table S4: DEGs common to current study (CVO vs NVO) and Hosseini et al. 2015 (ICM vs .TE) and Ozawa et al. 2012 (TE vs .ICM)
Current study (CVO vs NVO)						Hosseini et al. 2015 (ICM vs .TE)						Current study (CVO vs NVO)				Ozawa et al. 2012 (TE vs .ICM)				No. of DEGs	CVO/NVO	ICM/TE
Gene symbol	Gene Synonyms	Description	log2FC	P.value	Adj.p.val	Gene name	Description	Fold change	P. value		Gene symbol	Description	log2 fold change	P.value	Adj.p.val	log2 fold change (TE/ICM)	p. value	Adj.p.val				Hosseni et al. 2013
KRT19	NULL	keratin 19	1.79748	0.00374254	0.126675	KRT19	keratin 19	-2.24587	4.66e-08		OSTF1	osteoclast stimulating factor 1	1.53004	2.51e-05	0.013662	1.44731	1.35041e-06	0.000267436		FERMT2	↑	↓
KRT8	KRT2-8	keratin 8	1.52639	0.00554143	0.148868	KRT8	keratin 8	-1.95995	0.000204163		FERMT2	fermitin family homolog 2 (Drosophila)	1.11864	6.89e-05	0.0213406	1.04167	0.000305543	0.0165951		IFI30	↑	↓
LOC783541	NULL	similar to mCG49427	1.47862	2.68e-05	0.0141028	LOC783541	similar to mCG49427	1.51879	4.71e-05		IFI30	gamma-inducible protein 30	1.00389	0.000118897	0.026741	1.62054	0.000294082	0.0161534		MYL6	↑	↓
EIF1	SUI1	eukaryotic translation initiation factor 1	1.45539	0.0067964	0.161778	EIF1	eukaryotic translation initiation factor 1	2.05535	2.74e-07		TKDP1	trophoblast Kunitz domain protein 1	0.924764	0.00528575	0.14709	1.24735	0.000120944	0.00820724		RAP2C	↑	↓
CTSZ	NULL	cathepsin Z	1.45312	5e-07	0.00249545	CTSZ	cathepsin Z	-2.55426	1.66e-10		LOC515570	NOMO3-like protein	0.914119	0.000117972	0.0266735	2.12194	0.000443793	0.0216048		REEP5	↑	↓
CALM1	NULL	calmodulin 1 (phosphorylase kinase, delta)	1.40263	4.19e-05	0.0180401	CALM1	calmodulin 1 (phosphorylase kinase, delta)	-1.59624	1.98e-05		CLIC1	chloride intracellular channel 1	0.870034	0.00403665	0.13037	1.07268	0.000516073	0.0239234		AHNAK	↑	↓
LOC100297725	NULL	similar to histone H3.3B	1.39032	0.00795781	0.172032	LOC100297725	similar to histone H3.3B	2.16124	1.76e-07		REEP5	receptor accessory protein 5	0.841132	0.00022381	0.0330548	1.19393	2.46912e-05	0.00255805		ANXA2	↑	↓
RPL31	NULL	ribosomal protein L31	1.37995	2.24e-05	0.0131594	RPL31	ribosomal protein L31	1.70932	3.49e-06		ANXA2	annexin A2	0.82731	0.00153292	0.0806031	1.38956	6.6168e-06	0.000908622		CAPG	↑	↓
LOC781566	NULL	similar to Histone H3.3B CG8989-PA	1.37815	0.000485238	0.0468728	LOC781566	similar to Histone H3.3B CG8989-PA	1.80747	1.07e-05		ENPP3	ectonucleotide pyrophosphatase/phosphodiesterase 3	0.823903	0.00101066	0.0675609	1.73342	2.86516e-06	0.000465981		ENPP3	↑	↑
LOC615482	NULL	similar to 60S ribosomal protein L12	1.36222	0.00311899	0.114854	LOC615482	similar to 60S ribosomal protein L12	1.61537	8.11e-06		CAPG	capping protein (actin filament), gelsolin-like	0.806789	0.000181904	0.0310359	1.35113	0.000136579	0.00899567		OSTF1	↑	↓
KRT18	NULL	keratin 18	1.31398	0.000186979	0.0314319	KRT18	keratin 18	-2.3274	2.53e-08		MYL6	myosin, light chain 6, alkali, smooth muscle and non-muscle	0.764491	0.0010199	0.0678231	1.05644	0.00106958	0.0400226		DPYS	↓	↑
MYL6	MGC127726	myosin, light chain 6, alkali, smooth muscle and non-muscle	1.21735	0.000214786	0.0329173	MYL6	myosin, light chain 6, alkali, smooth muscle and non-muscle	-1.65505	1.28e-06		RAP2C	RAP2C, member of RAS oncogene family	0.762521	0.0105586	0.195921	0.974439	0.000671474	0.0286627		NANOG	↓	↑
YBX1	MGC127824	NSEP1 YB1 Y box binding protein 1	1.2039	0.000930144	0.0653123	YBX1	Y box binding protein 1	1.7158	6.78e-06		AHNAK	AHNAK nucleoprotein	0.72895	0.00368931	0.125531	1.50535	1.3853e-05	0.00161316		TKDP1	↑	↓
CHCHD7	MGC142500	coiled-coil-helix-coiled-coil-helix domain containing 7	1.17827	0.000589423	0.0522381	CHCHD7	coiled-coil-helix-coiled-coil-helix domain containing 7	1.66173	0.000121247		SSFA2	sperm specific antigen 2	-0.701916	0.00281117	0.110335	1.75995	1.43402e-07	4.5876e-05
PTP4A2	MGC159683	MGC179416 PTP4A3 protein tyrosine phosphatase type IVA, member 2	1.16431	5.27e-05	0.0198292	PTP4A2	protein tyrosine phosphatase type IVA, member 2	-1.72844	2.62e-06		LFNG	LFNG O-fucosylpeptide 3-beta-N-acetylglucosaminyltransferase	-0.716769	0.00547977	0.148435	-1.63764	1.6011e-07	4.95865e-05
LOC100295254	NULL	similar to ribosomal protein L39	1.12097	0.000575728	0.0516556	LOC100295254	similar to ribosomal protein L39	1.63087	5.37e-05		DPYS	dihydropyrimidinase	-0.786753	0.000132669	0.0273728	-1.93104	2.66556e-06	0.000443065
FERMT2	NULL	fermitin family homolog 2 (Drosophila)	1.11864	6.89e-05	0.0213406	FERMT2	fermitin family homolog 2 (Drosophila)	-1.98129	2.76e-07		NANOG	Nanog homeobox	-2.87125	0.000933376	0.065327	-2.27964	3.65667e-14	2.66133e-10
LOC613345	NULL	similar to histone H3.3	1.09772	0.000195195	0.0318527	LOC613345	similar to histone H3.3	2.51751	2.47e-10
EZR	VIL2	ezrin	1.09752	2.57e-05	0.0136669	EZR	ezrin	-2.31535	7.69e-10
SFRS5	MGC166270	splicing factor, arginine/serine-rich 5	1.07924	0.000709451	0.0570738	SFRS5	splicing factor, arginine/serine-rich 5	-1.74882	3.83e-06
OSTF1	MGC137137	osteoclast stimulating factor 1	1.07604	5.59e-05	0.0198292	OSTF1	osteoclast stimulating factor 1	-1.9834	9.7e-08
LOC100140337	NULL	hypothetical protein LOC100140337	1.06785	0.00225742	0.0986337	LOC100140337	hypothetical protein LOC100140337	-1.61207	7.79e-06
LOC782069	NULL	similar to G protein-coupled receptor	1.06672	0.0013535	0.077284	LOC782069	similar to G protein-coupled receptor	-2.92763	2.04e-11
ALDH7A1	MGC128050	aldehyde dehydrogenase 7 family, member A1	1.06533	0.000200108	0.0319879	ALDH7A1	aldehyde dehydrogenase 7 family, member A1	-1.53001	0.000127109
RANBP1	MGC127635	RAN binding protein 1	1.05773	0.00054959	0.0504107	RANBP1	RAN binding protein 1	1.4572	0.00112196
CCNF	MGC157179	cyclin F	1.04729	3.57e-05	0.016367	CCNF	cyclin F	-1.51584	0.000683202
SFN	MGC143283	stratifin	1.04627	4.08e-05	0.0177195	SFN	stratifin	-1.72337	2.23e-06
LOC100295800	NULL	similar to COX17 homolog, cytochrome c oxidase assembly protein	1.03503	0.000155435	0.0284054	LOC100295800	similar to COX17 homolog, cytochrome c oxidase assembly protein	-1.56155	9.28e-05
LOC510844	NULL	similar to Zinc finger homeobox protein 3 (Zinc finger homeodomain protein 3) (ZFH-3) (Alpha-fetoprotein enhancer-binding protein) (AT motif-binding factor) (AT-binding transcription factor 1)	1.0157	0.0013748	0.0776163	LOC510844	similar to Zinc finger homeobox protein 3 (Zinc finger homeodomain protein 3) (ZFH-3) (Alpha-fetoprotein enhancer-binding protein) (AT motif-binding factor) (AT-binding transcription factor 1)	-1.5596	0.00304676
RAP1GDS1	MGC137736	SmgGDS RAP1, GTP-GDP dissociation stimulator 1	1.00865	0.000134258	0.0273728	RAP1GDS1	RAP1, GTP-GDP dissociation stimulator 1	-1.88689	8.7e-07
IFI30	NULL	gamma-inducible protein 30	1.00389	0.000118897	0.026741	IFI30	gamma-inducible protein 30	-2.56317	4.38e-11
LOC100295757	NULL	similar to ribosomal protein L39	0.993573	0.00120208	0.0733577	LOC100295757	similar to ribosomal protein L39	1.53221	3.33e-05
CWC25	CCDC49	MGC143049 CWC25 spliceosome-associated protein homolog (S. cerevisiae)	0.988002	0.000193954	0.0318527	CWC25	CWC25 spliceosome-associated protein homolog (S. cerevisiae)	1.51546	0.000223971
LOC521901	NULL	similar to 60S acidic ribosomal protein P2 (Renal carcinoma antigen NY-REN-44)	0.977001	0.00215764	0.0961265	LOC521901	similar to 60S acidic ribosomal protein P2 (Renal carcinoma antigen NY-REN-44)	1.7939	9.82e-07
CCNL2	MGC128891	cyclin L2	0.973077	7.53e-05	0.0218413	CCNL2	cyclin L2	1.45907	0.000638986
GPX6	NULL	glutathione peroxidase 6	0.967231	0.00288178	0.111303	GPX6	glutathione peroxidase 6	-1.71294	2.73e-05
TPI1	NULL	triosephosphate isomerase 1	0.960886	0.00735205	0.166304	TPI1	triosephosphate isomerase 1	-1.58352	0.000706021
RPS8	NULL	ribosomal protein S8	0.956944	0.000465632	0.0462051	RPS8	ribosomal protein S8	1.59201	3.62e-05
RPS21	MGC133562	ribosomal protein S21	0.954541	0.00791099	0.1718	RPS21	ribosomal protein S21	1.47655	0.00308748
RPL39	MGC127980	MGC179345 ribosomal protein L39	0.952681	0.00248017	0.103272	RPL39	ribosomal protein L39	1.67073	5.93e-06
LOC521943	NULL	similar to hCG1788238	0.944752	9.89e-06	0.0100251	LOC521943	similar to hCG1788238	-1.64052	8.55e-06
TMEM139	NULL	transmembrane protein 139	0.93571	0.000240804	0.0344289	TMEM139	transmembrane protein 139	-2.15119	1.94e-08
TKDP1	NULL	trophoblast Kunitz domain protein 1	0.924764	0.00528575	0.14709	TKDP1	trophoblast Kunitz domain protein 1	-1.89947	3.7e-05
PRC1	MGC133883	protein regulator of cytokinesis 1	0.921277	0.011122	0.200934	PRC1	protein regulator of cytokinesis 1	1.60229	6.74e-05
TWISTNB	MGC140293	TWIST neighbor	0.914497	9.54e-05	0.0242039	TWISTNB	TWIST neighbor	1.70467	1.29e-06
LOC515570	NULL	NOMO3-like protein	0.914119	0.000117972	0.0266735	LOC515570	NOMO3-like protein	-1.61096	0.000427925
RPL15	NULL	ribosomal protein L15	0.912176	0.00270941	0.108591	RPL15	ribosomal protein L15	1.6539	8.58e-06
NOP56	MGC128411	NOL5A NOP56 ribonucleoprotein homolog (yeast)	0.911343	0.000489729	0.0469186	NOP56	NOP56 ribonucleoprotein homolog (yeast)	1.57556	4.64e-05
LOC618696	NULL	similar to trophoblast Kunitz domain protein 5	0.907282	0.00535555	0.14785	LOC618696	similar to trophoblast Kunitz domain protein 5	-1.49051	0.00301139
RAB15	MGC137938	RAB15, member RAS onocogene family	0.899697	2.32e-06	0.0063912	RAB15	RAB15, member RAS onocogene family	-2.19892	3.84e-09
STT3B	MGC152029	STT3, subunit of the oligosaccharyltransferase complex, homolog B (S. cerevisiae)	0.899175	2.48e-05	0.0136498	STT3B	STT3, subunit of the oligosaccharyltransferase complex, homolog B (S. cerevisiae)	-2.36172	2.61e-09
RHOQ	NULL	ras homolog gene family, member Q	0.893991	0.00123719	0.0743542	RHOQ	ras homolog gene family, member Q	-1.63851	0.00397535
SLC35F5	NULL	solute carrier family 35, member F5	0.86997	5.24e-05	0.0198292	SLC35F5	solute carrier family 35, member F5	-2.44109	1.97e-09
RPL36A	NULL	similar to mCG7611	0.869796	0.00298318	0.113631	RPL36A	similar to mCG7611	1.52074	3.42e-05
MPHOSPH10	MGC137567	M-phase phosphoprotein 10 (U3 small nucleolar ribonucleoprotein)	0.868175	0.00036269	0.0417287	MPHOSPH10	M-phase phosphoprotein 10 (U3 small nucleolar ribonucleoprotein)	1.84427	1.12e-06
LOC505941	NULL	similar to KIAA1398 protein	0.86535	7.76e-05	0.0220715	LOC505941	similar to KIAA1398 protein	-1.81564	7.68e-06
ALDH3A2	MGC166026	aldehyde dehydrogenase 3 family, member A2	0.864755	0.00536728	0.147861	ALDH3A2	aldehyde dehydrogenase 3 family, member A2	-1.92139	3.04e-08
COX6B1	COX6B	MGC127294 cytochrome c oxidase subunit VIb polypeptide 1	0.861187	3.38e-05	0.0162528	COX6B1	cytochrome c oxidase subunit VIb polypeptide 1	1.46869	0.000377958
KRAS	KRAS2	p21ras v-Ki-ras2 Kirsten rat sarcoma viral oncogene homolog	0.857055	3.02e-05	0.0149959	KRAS	v-Ki-ras2 Kirsten rat sarcoma viral oncogene homolog	1.63568	2.71e-05
LOC100336976	NULL	glycine cleavage system H protein, mitochondrial-like	0.856455	0.000196939	0.0319196	LOC100336976	glycine cleavage system H protein, mitochondrial-like	-1.96561	6.39e-07
LOC100295769	NULL	hypothetical protein LOC100295769	0.850576	0.00163295	0.0829683	LOC100295769	hypothetical protein LOC100295769	-1.60212	4.82e-05
ITFG2	ADP50	MDS028 integrin alpha FG-GAP repeat containing 2	0.848962	7.81e-05	0.0220746	ITFG2	integrin alpha FG-GAP repeat containing 2	1.45186	0.000692742
TFAP2C	MGC143174	transcription factor AP-2 gamma (activating enhancer binding protein 2 gamma)	0.846916	0.0004871	0.0468728	TFAP2C	transcription factor AP-2 gamma (activating enhancer binding protein 2 gamma)	-1.79463	4.02e-07
SEL1L	NULL	sel-1 suppressor of lin-12-like (C. elegans)	0.84374	9.2e-05	0.0234924	SEL1L	sel-1 suppressor of lin-12-like (C. elegans)	-2.3211	1.41e-07
UBE3B	NULL	ubiquitin protein ligase E3B	0.842268	0.000694004	0.0567502	UBE3B	ubiquitin protein ligase E3B	-1.52693	9.17e-05
LOC100296524	NULL	similar to ribosomal protein L39-like protein	0.841186	0.000115271	0.0265926	LOC100296524	similar to ribosomal protein L39-like protein	1.67922	5.83e-06
REEP5	MGC137184	receptor accessory protein 5	0.841132	0.00022381	0.0330548	REEP5	receptor accessory protein 5	-1.72685	3.06e-06
ARMC1	NULL	armadillo repeat containing 1	0.835555	0.000268041	0.0357115	ARMC1	armadillo repeat containing 1	1.60436	3.2e-06
C2orf17	NULL	hypothetical protein LOC507475	0.83529	1.31e-05	0.0115981	C2orf17	hypothetical protein LOC507475	-1.60747	3.77e-06
TUT1	RBM21	terminal uridylyl transferase 1, U6 snRNA-specific	0.835135	6.55e-05	0.0208667	TUT1	terminal uridylyl transferase 1, U6 snRNA-specific	-1.58981	4.68e-06
RPL24	NULL	ribosomal protein L24	0.833446	0.0101537	0.192436	RPL24	ribosomal protein L24	1.73319	1.55e-06
LOC784523	NULL	similar to Rpl24 protein	0.833291	0.00965516	0.187689	LOC784523	similar to Rpl24 protein	1.72965	2.33e-06
FADS2	MGC142759	fatty acid desaturase 2	0.832598	0.000790666	0.0596893	FADS2	fatty acid desaturase 2	-1.57259	0.000155555
ANXA2	NULL	annexin A2	0.82731	0.00153292	0.0806031	ANXA2	annexin A2	-1.69144	2.11e-05
CLN3	MGC139946	ceroid-lipofuscinosis, neuronal 3	0.826657	0.0032668	0.117428	CLN3	ceroid-lipofuscinosis, neuronal 3	-1.99792	1.37e-07
ENPP3	MGC151879	ectonucleotide pyrophosphatase/phosphodiesterase 3	0.823903	0.00101066	0.0675609	ENPP3	ectonucleotide pyrophosphatase/phosphodiesterase 3	-3.20966	4.35e-10
LOC616956	NULL	similar to Ras-related protein Rab-17	0.811627	0.000348054	0.0408805	LOC616956	similar to Ras-related protein Rab-17	-1.73828	8.67e-06
RALA	MGC126951	v-ral simian leukemia viral oncogene homolog A (ras related)	0.809913	9.96e-06	0.0100251	RALA	v-ral simian leukemia viral oncogene homolog A (ras related)	-1.48729	2.15e-05
EIF3D	EIF3S7	MGC127237 eukaryotic translation initiation factor 3, subunit D	0.809539	0.00100207	0.0675313	EIF3D	eukaryotic translation initiation factor 3, subunit D	1.46574	0.000574387
RPLP2	MGC133557	ribosomal protein, large, P2	0.808071	0.000258856	0.0355789	RPLP2	ribosomal protein, large, P2	1.65388	7.12e-06
CAPG	NULL	capping protein (actin filament), gelsolin-like	0.806789	0.000181904	0.0310359	CAPG	capping protein (actin filament), gelsolin-like	-1.93675	6.68e-07
PSMA7	MGC126929	proteasome (prosome, macropain) subunit, alpha type, 7	0.800118	1.42e-05	0.0116545	PSMA7	proteasome (prosome, macropain) subunit, alpha type, 7	1.55041	0.000113533
LOC100294784	NULL	similar to ribosomal protein L39	0.798588	0.000222149	0.0330548	LOC100294784	similar to ribosomal protein L39	1.57725	2.82e-05
ATP5G2	MGC137050	ATP synthase, H+ transporting, mitochondrial F0 complex, subunit C2 (subunit 9)	0.796373	0.000239144	0.0344289	ATP5G2	ATP synthase, H+ transporting, mitochondrial F0 complex, subunit C2 (subunit 9)	1.52453	0.00110999
RPL30	MGC127434	ribosomal protein L30	0.796329	0.000333737	0.0394077	RPL30	ribosomal protein L30	1.69582	1.77e-05
WDR18	MGC128350	WD repeat domain 18	0.796115	0.00512841	0.144489	WDR18	WD repeat domain 18	-1.51161	0.000245114
FKBP15	NULL	FK506 binding protein 15, 133kDa	0.791407	6.46e-05	0.0207154	FKBP15	FK506 binding protein 15, 133kDa	-2.02032	1.66e-06
RPL13	NULL	ribosomal protein L13	0.787947	0.00190618	0.0895093	RPL13	ribosomal protein L13	1.58187	5.87e-06
LOC783726	NULL	similar to ubiquitin-like/S30 ribosomal fusion protein	0.787298	0.000328761	0.0394077	LOC783726	similar to ubiquitin-like/S30 ribosomal fusion protein	1.86805	1.15e-06
DSTN	NULL	destrin (actin depolymerizing factor)	0.786676	0.00022441	0.0330548	DSTN	destrin (actin depolymerizing factor)	-1.91331	1.94e-07
ATP5J2	MGC133672	ATP synthase, H+ transporting, mitochondrial F0 complex, subunit F2	0.783446	0.00146687	0.0787787	ATP5J2	ATP synthase, H+ transporting, mitochondrial F0 complex, subunit F2	1.54532	0.000157804
NCAPH	BRRN1	MGC127159 non-SMC condensin I complex, subunit H	0.782981	0.00140775	0.0777472	NCAPH	non-SMC condensin I complex, subunit H	1.56829	7.2e-05
SLIRP	MGC133520	SRA stem-loop-interacting RNA-binding protein	0.782933	0.000975172	0.0661209	SLIRP	SRA stem-loop-interacting RNA-binding protein	1.47814	8.08e-05
MYL7	NULL	myosin, light chain 7, regulatory	0.779033	0.000751838	0.058289	MYL7	myosin, light chain 7, regulatory	-2.60326	3.16e-09
DBNL	MGC166201	drebrin-like	0.778186	0.00294759	0.112671	DBNL	drebrin-like	-1.79831	2.15e-06
PTCD3	MGC137113	Pentatricopeptide repeat domain 3	0.769113	0.000423279	0.0445597	PTCD3	Pentatricopeptide repeat domain 3	1.4757	0.000113925
LOC100300550	NULL	similar to cytochrome c oxidase subunit VIIb	0.767602	5.28e-05	0.0198292	LOC100300550	similar to cytochrome c oxidase subunit VIIb	1.66013	9.05e-06
RTF1	NULL	Rtf1, Paf1/RNA polymerase II complex component, homolog (S. cerevisiae)	0.765656	0.0070912	0.164275	RTF1	Rtf1, Paf1/RNA polymerase II complex component, homolog (S. cerevisiae)	2.36272	7.67e-10
RAP2C	MGC143331	RAP2C, member of RAS oncogene family	0.762521	0.0105586	0.195921	RAP2C	RAP2C, member of RAS oncogene family	-1.62577	7.68e-06
TCIRG1	MGC137911	T-cell, immune regulator 1, ATPase, H+ transporting, lysosomal V0 subunit A3	0.760618	0.000344521	0.040571	TCIRG1	T-cell, immune regulator 1, ATPase, H+ transporting, lysosomal V0 subunit A3	-2.3065	1.68e-08
LOC100137838	NULL	similar to tripartite motif protein TRIM4	0.756425	5.78e-05	0.0198292	LOC100137838	similar to tripartite motif protein TRIM4	-1.83765	7.66e-06
SRXN1	NULL	sulfiredoxin 1 homolog (S. cerevisiae)	0.751179	0.00136083	0.0773512	SRXN1	sulfiredoxin 1 homolog (S. cerevisiae)	-3.71686	4.69e-11
PDXK	MGC152058	pyridoxal (pyridoxine, vitamin B6) kinase	0.749117	0.00139091	0.0776163	PDXK	pyridoxal (pyridoxine, vitamin B6) kinase	-1.66959	4.86e-06
FBXO25	MGC137945	F-box protein 25	0.747101	0.00690842	0.162834	FBXO25	F-box protein 25	-1.46745	0.000355536
SLC30A2	NULL	solute carrier family 30 (zinc transporter), member 2	0.743347	0.000176273	0.0303251	SLC30A2	solute carrier family 30 (zinc transporter), member 2	-3.17315	5.22e-11
ACSL3	NULL	acyl-CoA synthetase long-chain family member 3	0.741324	0.000390713	0.0429083	ACSL3	acyl-CoA synthetase long-chain family member 3	-2.09684	2.48e-08
COBL	MGC152242	cordon-bleu homolog (mouse)	0.737288	0.00150276	0.0798529	COBL	cordon-bleu homolog (mouse)	-2.08055	1.46e-07
ENO1	MGC127526	enolase 1, (alpha)	0.736606	0.00961983	0.187423	ENO1	enolase 1, (alpha)	1.56168	0.000441662
RPL38	MGC133564	ribosomal protein L38	0.733323	0.00168604	0.0837832	RPL38	ribosomal protein L38	1.67645	2.09e-05
RPESP	NULL	RPE-spondin	0.732028	0.00462288	0.138578	RPESP	RPE-spondin	-1.75551	1.59e-06
AHNAK	NULL	AHNAK nucleoprotein	0.72895	0.00368931	0.125531	AHNAK	AHNAK nucleoprotein	-3.61033	5.91e-11
VWA1	MGC138086	von Willebrand factor A domain containing 1	0.728865	0.00230835	0.0996953	VWA1	von Willebrand factor A domain containing 1	-2.5558	5.79e-10
NPL	MGC137867	N-acetylneuraminate pyruvate lyase (dihydrodipicolinate synthase)	0.726167	0.00749278	0.167428	NPL	N-acetylneuraminate pyruvate lyase (dihydrodipicolinate synthase)	-1.63724	3.49e-06
PAK1	MGC139676	p21 protein (Cdc42/Rac)-activated kinase 1	0.72383	2.93e-05	0.014733	PAK1	p21 protein (Cdc42/Rac)-activated kinase 1	-1.45357	4.63e-05
RPL11	MGC127967	ribosomal protein L11	0.720805	0.00328504	0.117803	RPL11	ribosomal protein L11	1.50825	0.000148944
LYRM7	MGC137049	Lyrm7 homolog (mouse)	0.717536	0.000467977	0.0462051	LYRM7	Lyrm7 homolog (mouse)	-1.46525	0.000211221
MEPCE	BCDIN3	methylphosphate capping enzyme	0.717338	0.000252315	0.0351068	MEPCE	methylphosphate capping enzyme	1.68348	3.26e-06
TAGLN2	NULL	transgelin 2	0.714289	0.000839462	0.0613171	TAGLN2	transgelin 2	-1.85557	3.7e-07
CCND2	MGC142404	cyclin D2	0.713024	0.000281903	0.0364219	CCND2	cyclin D2	-1.45319	4.55e-05
MTHFD1L	MGC140483	methylenetetrahydrofolate dehydrogenase (NADP+ dependent) 1-like	0.710752	0.00131985	0.0769441	MTHFD1L	methylenetetrahydrofolate dehydrogenase (NADP+ dependent) 1-like	-1.96739	2.07e-08
C29H11orf75	C11orf75	MGC133535 chromosome 11 open reading frame 75 ortholog	0.707372	0.00367007	0.125253	C29H11orf75	chromosome 11 open reading frame 75 ortholog	-2.82891	2.85e-11
SEC11C	MGC137715	SEC11 homolog C (S. cerevisiae)	0.704541	0.000435526	0.0453001	SEC11C	SEC11 homolog C (S. cerevisiae)	-2.2509	1.59e-08
LOC782021	NULL	similar to 60S ribosomal protein L21	0.700774	0.000787224	0.0596095	LOC782021	similar to 60S ribosomal protein L21	1.74344	0.000272765
TPM4	NULL	tropomyosin 4	0.698693	0.00011736	0.0266684	TPM4	tropomyosin 4	-1.77287	2.64e-07
BTBD6	MGC155278	BTB (POZ) domain containing 6	0.698599	0.00627062	0.156606	BTBD6	BTB (POZ) domain containing 6	-2.30522	3.22e-09
BNIP3	MGC134178	BCL2/adenovirus E1B 19kDa interacting protein 3	0.695928	0.00681541	0.162036	BNIP3	BCL2/adenovirus E1B 19kDa interacting protein 3	-1.54119	0.00026937
UBXN2A	UBXD4	UBX domain protein 2A	0.692664	0.0031592	0.115488	UBXN2A	UBX domain protein 2A	1.85775	3.95e-07
PLAC8	MGC140273	placenta-specific 8	0.692089	0.00653084	0.158816	PLAC8	placenta-specific 8	-2.36859	1.99e-09
PBXIP1	NULL	pre-B-cell leukemia homeobox interacting protein 1	0.690759	0.0014288	0.0780344	PBXIP1	pre-B-cell leukemia homeobox interacting protein 1	-2.32451	7.8e-10
GNPDA1	GNPI	glucosamine-6-phosphate deaminase 1	0.687297	0.000365771	0.0417888	GNPDA1	glucosamine-6-phosphate deaminase 1	-1.63236	1.15e-05
LOC509263	FLJ20584	hypothetical protein LOC509263	0.686446	0.000462833	0.0461286	LOC509263	hypothetical protein LOC509263	-1.56008	2.74e-05
CCNB1	NULL	cyclin B1	0.685291	0.000575249	0.0516556	CCNB1	cyclin B1	2.42241	4.03e-08
CMPK1	CMPK	MGC137127 cytidine monophosphate (UMP-CMP) kinase 1, cytosolic	0.684183	0.000524616	0.0491303	CMPK1	cytidine monophosphate (UMP-CMP) kinase 1, cytosolic	-1.55417	1.05e-05
RNF26	NULL	ring finger protein 26	0.682706	0.00167877	0.0837439	RNF26	ring finger protein 26	-1.49251	5.97e-05
KDELR3	NULL	KDEL (Lys-Asp-Glu-Leu) endoplasmic reticulum protein retention receptor 3	0.682626	0.00105035	0.0688363	KDELR3	KDEL (Lys-Asp-Glu-Leu) endoplasmic reticulum protein retention receptor 3	-1.66926	0.000226693
TCEAL8	MGC127842	transcription elongation factor A (SII)-like 8	0.680658	0.000823383	0.0608389	TCEAL8	transcription elongation factor A (SII)-like 8	-1.5485	1.55e-05
HDDC2	MGC143232	HD domain containing 2	0.678579	0.000602537	0.0525229	HDDC2	HD domain containing 2	1.4834	0.000103475
FAM177A1	MGC148766	Protein FAM177A1	0.669651	0.00345945	0.120521	FAM177A1	Protein FAM177A1	-2.1222	2.95e-07
LOC517777	NULL	similar to ATP synthase, H+ transporting, mitochondrial F0 complex, subunit F2	0.663029	0.00638613	0.157725	LOC517777	similar to ATP synthase, H+ transporting, mitochondrial F0 complex, subunit F2	1.45383	0.000593359
GDPD2	MGC127567	glycerophosphodiester phosphodiesterase domain containing 2	0.662685	0.000665274	0.0554027	GDPD2	glycerophosphodiester phosphodiesterase domain containing 2	-3.13585	4.51e-11
C16H1ORF21	MGC155149	chromosome 1 open reading frame 21 ortholog	0.662487	0.00088471	0.0633016	C16H1ORF21	chromosome 1 open reading frame 21 ortholog	-2.64729	2.04e-10
LOC100295381	NULL	similar to ribosomal protein L39	0.661873	0.000455706	0.0461007	LOC100295381	similar to ribosomal protein L39	1.69058	1.19e-05
CHPF	NULL	chondroitin polymerizing factor	0.660985	0.00200228	0.0924216	CHPF	chondroitin polymerizing factor	-1.8429	1.56e-06
LOC100297294	NULL	similar to ribosomal protein L39	0.659937	0.000101081	0.0247075	LOC100297294	similar to ribosomal protein L39	1.46107	0.000237636
LOC100301462	NULL	similar to cytochrome c oxidase subunit VIIb	0.658792	0.00149768	0.0797702	LOC100301462	similar to cytochrome c oxidase subunit VIIb	1.6122	1.02e-05
LRRC45	NULL	leucine rich repeat containing 45	0.657879	0.00111707	0.0703281	LRRC45	leucine rich repeat containing 45	-1.75868	2.49e-05
DPM2	MGC137183	dolichyl-phosphate mannosyltransferase polypeptide 2, regulatory subunit	0.65689	0.00423057	0.132576	DPM2	dolichyl-phosphate mannosyltransferase polypeptide 2, regulatory subunit	-1.61446	1.04e-05
IMPA1	MGC140630	inositol(myo)-1(or 4)-monophosphatase 1	0.656732	0.0105788	0.196055	IMPA1	inositol(myo)-1(or 4)-monophosphatase 1	-2.08853	4.73e-08
TMEM144	MGC165857	transmembrane protein 144	0.656117	0.000671126	0.055685	TMEM144	transmembrane protein 144	-2.11791	4.26e-09
CRAT	MGC142781	carnitine acetyltransferase	0.65293	0.000939021	0.065327	CRAT	carnitine acetyltransferase	-2.0199	3.47e-08
C14H8ORF38	NULL	chromosome 8 open reading frame 38 ortholog	0.650013	0.00252449	0.103728	C14H8ORF38	chromosome 8 open reading frame 38 ortholog	-1.46919	0.000257496
SKP2	MGC152600	S-phase kinase-associated protein 2 (p45)	-0.659003	0.00151289	0.0802971	SKP2	S-phase kinase-associated protein 2 (p45)	1.62553	9.42e-06
PGRMC1	NULL	progesterone receptor membrane component 1	-0.667847	0.00715016	0.164748	PGRMC1	progesterone receptor membrane component 1	-1.71767	3.41e-06
LOC781039	NULL	similar to pericardine	-0.681042	0.000848	0.0615515	LOC781039	similar to pericardine	2.91493	1.22e-07
TM4SF1	MGC139884	transmembrane 4 L six family member 1	-0.690669	0.00460638	0.138578	TM4SF1	transmembrane 4 L six family member 1	1.83372	0.0003639
RHOC	MGC140228	ras homolog gene family, member C	-0.706473	0.00168569	0.0837832	RHOC	ras homolog gene family, member C	-1.79919	4.21e-07
CYP51A1	CYP51	cytochrome P450, family 51, subfamily A, polypeptide 1	-0.723179	0.000152124	0.0283479	CYP51A1	cytochrome P450, family 51, subfamily A, polypeptide 1	-1.75549	2.88e-05
ACLY	MGC128987	ATP citrate lyase	-0.726248	0.000210088	0.0324238	ACLY	ATP citrate lyase	-1.78115	1.45e-06
C6orf120	MGC140336	chromosome 6 open reading frame 120 ortholog	-0.727269	0.00189096	0.0892245	C6orf120	chromosome 6 open reading frame 120 ortholog	-1.62728	2.48e-05
BTG1	NULL	B-cell translocation gene 1, anti-proliferative	-0.739532	0.000734816	0.0575882	BTG1	B-cell translocation gene 1, anti-proliferative	1.50078	5.01e-05
RPRD1A	MGC139907	P15RS Regulation of nuclear pre-mRNA domain containing 1A	-0.75524	0.00505614	0.143618	RPRD1A	Regulation of nuclear pre-mRNA domain containing 1A	-1.69398	1.09e-05
ZNF281	NULL	zinc finger protein 281	-0.7592	8.1e-05	0.0224828	ZNF281	zinc finger protein 281	1.52054	5.21e-05
PLXDC2	MGC139970	plexin domain containing 2	-0.766416	0.000104736	0.0247967	PLXDC2	plexin domain containing 2	-2.20922	7.72e-09
DPYS	NULL	dihydropyrimidinase	-0.786753	0.000132669	0.0273728	DPYS	dihydropyrimidinase	4.34598	2.18e-13
LOC100296226	NULL	similar to phorbol-12-myristate-13-acetate-induced protein 1	-0.817215	0.000306972	0.0385591	LOC100296226	similar to phorbol-12-myristate-13-acetate-induced protein 1	1.47719	0.000209178
LOC100337434	NULL	hypothetical LOC100337434	-0.837686	0.000909196	0.0644144	LOC100337434	hypothetical LOC100337434	3.27376	2.2e-06
LOC100337018	NULL	hypothetical protein LOC100337018	-0.90484	0.000367818	0.0417888	LOC100337018	hypothetical protein LOC100337018	2.20614	8.82e-05
DNAJB1	MGC129124	DnaJ (Hsp40) homolog, subfamily B, member 1	-0.962738	0.000727076	0.0573179	DNAJB1	DnaJ (Hsp40) homolog, subfamily B, member 1	1.69043	0.000105477
CCRN4L	NOC	CCR4 carbon catabolite repression 4-like (S. cerevisiae)	-1.04594	0.000539955	0.0500344	CCRN4L	CCR4 carbon catabolite repression 4-like (S. cerevisiae)	2.83839	1.36e-09
LOC100336997	NULL	hypothetical protein LOC100336997	-1.16852	5.32e-05	0.0198292	LOC100336997	hypothetical protein LOC100336997	3.83426	1.24e-05
FOSL1	NULL	FOS-like antigen 1	-1.17467	0.00532723	0.147485	FOSL1	FOS-like antigen 1	2.2692	1.47e-07
NANOG	NULL	Nanog homeobox	-2.87125	0.000933376	0.065327	NANOG	Nanog homeobox	11.9737	4.89e-15

## Sheet: Table S5
Table S5: DEGs common to current study (CVT vs NVT) and Hosseini et al. 2015 (ICM vs .TE) and Ozawa et al. 2012 (TE vs .ICM)
Current study (CVT vs NVT)						Hosseini et al. 2015 (ICM vs .TE)						Current study (CVT vs NVT)				Ozawa et al. 2012 (TE vs .ICM)					No. of DEGs	CVT/NVT	ICM/TE	ICM/TE
Gene symbol	Gene synonyms	Description	Log2 fold chage	P.value	Adj.p.value	Gene name	Description	Cold c hagnge	P. value		Gene symbol	Description	log2 fold chage	P. value	Adj.p .value	log2 Fold change (TE/ICM)	p.value	Adj.p .value					Hosseni et al. 2013	Ozawa et al. 2012
SEPP1	MGC127167	SELP selenoprotein P, plasma, 1	-1.01624	4.09e-05	0.0469352	SEPP1	selenoprotein P, plasma, 1	-4.15234	5.4e-13		CSRP2	cysteine and glycine-rich protein 2	-1.20164	0.00155639	0.162869	1.36193	3.95349e-06	0.000605758			SEPP1	↓	↓	↓
SCIN	NULL	scinderin	-0.848428	0.000183769	0.0704241	SCIN	scinderin	-3.63768	7.25e-12		SEPP1	SELP selenoprotein P, plasma, 1	-1.01624	4.09e-05	0.0469352	1.90297	9.37423e-10	8.57767e-07			NSDHL	↓	↓	↓
ENPEP	MGC127440	glutamyl aminopeptidase (aminopeptidase A)	-1.2099	0.000472386	0.0970969	ENPEP	glutamyl aminopeptidase (aminopeptidase A)	-3.5165	2.76e-11		NSDHL	NAD(P) dependent steroid dehydrogenase-like	-0.844752	0.000394169	0.0882393	1.25391	5.01252e-05	0.00424199			FERMT2	↓	↓	↓
LEPROT	MGC127672	leptin receptor overlapping transcript	-0.778978	0.000659089	0.113492	LEPROT	leptin receptor overlapping transcript	-2.67911	2.47e-10		SLC25A5	solute carrier family 25 (mitochondrial carrier; adenine nucleotide translocator), member 5	-0.844313	0.0013921	0.155051	1.25603	2.24565e-05	0.00237728			CSRP2	↓	↓	↓
TACSTD2	NULL	tumor-associated calcium signal transducer 2	-0.657088	4.28e-05	0.0469352	TACSTD2	tumor-associated calcium signal transducer 2	-2.53816	2.21e-10		C21H14orf147	chromosome 14 open reading frame 147 ortholog	-0.697468	0.00159461	0.163241	-0.98726	0.00103725	0.0395241			C21H14orf147	↓	↑	↑
NSDHL	MGC127609	NAD(P) dependent steroid dehydrogenase-like	-0.844752	0.000394169	0.0882393	NSDHL	NAD(P) dependent steroid dehydrogenase-like	-2.3844	4.26e-10		FERMT2	fermitin family homolog 2 (Drosophila)	0.88093	0.00234388	0.196643	1.04167	0.000305543	0.0165951
NDFIP2	NULL	Nedd4 family interacting protein 2	-0.649503	0.000331752	0.0828419	NDFIP2	Nedd4 family interacting protein 2	-2.38171	5.4e-07
DSG2	NULL	desmoglein 2	-1.25928	1.4e-05	0.0466336	DSG2	desmoglein 2	-2.15336	6.15e-07
PICALM	MGC159850	phosphatidylinositol binding clathrin assembly protein	-1.18765	7.31e-05	0.0541854	PICALM	phosphatidylinositol binding clathrin assembly protein	-2.12782	1.29e-09
FERMT2	NULL	fermitin family homolog 2 (Drosophila)	0.88093	0.00234388	0.196643	FERMT2	fermitin family homolog 2 (Drosophila)	-1.98129	2.76e-07
BCO2	BCDO2	MGC179481 beta-carotene oxygenase 2	-0.782308	0.000651083	0.113238	BCO2	beta-carotene oxygenase 2	-1.96153	2.82e-08
ALG2	MGC140299	asparagine-linked glycosylation 2, alpha-1,3-mannosyltransferase homolog (S. cerevisiae)	-0.794297	0.000285391	0.0828419	ALG2	asparagine-linked glycosylation 2, alpha-1,3-mannosyltransferase homolog (S. cerevisiae)	-1.93209	3.56e-05
CSRP2	MGC133755	cysteine and glycine-rich protein 2	-1.20164	0.00155639	0.162869	CSRP2	cysteine and glycine-rich protein 2	-1.90434	6.7e-06
PLEKHF2	NULL	pleckstrin homology domain containing, family F (with FYVE domain) member 2	-0.773802	0.000459973	0.0959061	PLEKHF2	pleckstrin homology domain containing, family F (with FYVE domain) member 2	-1.89901	9.22e-08
SLC16A1	MCT1	MGC128991 solute carrier family 16, member 1 (monocarboxylic acid transporter 1)	-0.845478	6.95e-05	0.054059	SLC16A1	solute carrier family 16, member 1 (monocarboxylic acid transporter 1)	-1.885	3.84e-07
SNX4	MGC152099	sorting nexin 4	-0.903898	4.21e-06	0.0466336	SNX4	sorting nexin 4	-1.84723	3.66e-06
EGLN1	NULL	egl nine homolog 1 (C. elegans)	4.32001	0.00207013	0.187638	EGLN1	egl nine homolog 1 (C. elegans)	-1.81276	1.19e-07
SYPL1	MGC137623	synaptophysin-like 1	-0.836561	1.25e-06	0.0466336	SYPL1	synaptophysin-like 1	-1.80965	4.61e-07
SMAD1	MGC138917	SMAD family member 1	-0.78432	0.00136636	0.154081	SMAD1	SMAD family member 1	-1.75635	2.06e-06
CYP51A1	CYP51	cytochrome P450, family 51, subfamily A, polypeptide 1	-0.902756	0.000690454	0.115487	CYP51A1	cytochrome P450, family 51, subfamily A, polypeptide 1	-1.75549	2.88e-05
B3GNT2	MGC179257	UDP-GlcNAc:betaGal beta-1,3-N-acetylglucosaminyltransferase 2	-0.695493	0.000878863	0.129033	B3GNT2	UDP-GlcNAc:betaGal beta-1,3-N-acetylglucosaminyltransferase 2	-1.6931	5.81e-06
USP8	MGC137783	ubiquitin specific peptidase 8	-0.888215	0.000941455	0.131598	USP8	ubiquitin specific peptidase 8	-1.67695	2.13e-05
ITM2B	MGC127350	integral membrane protein 2B	-1.20378	2.22e-05	0.0469352	ITM2B	integral membrane protein 2B	-1.63412	4.88e-05
TXN	MGC151960	thioredoxin	-0.797932	0.00111299	0.142173	TXN	thioredoxin	-1.63397	2.57e-06
SOAT1	MGC127378	sterol O-acyltransferase 1	-0.861031	1.28e-05	0.0466336	SOAT1	sterol O-acyltransferase 1	-1.61586	5.93e-06
canx	MGC166317	calnexin	-0.827998	0.00159325	0.163241	canx	calnexin	-1.61319	0.000124125
LOC100297240	NULL	similar to calmodulin 2	-1.68019	8.29e-06	0.0466336	LOC100297240	similar to calmodulin 2	-1.571	4.73e-06
ATP6V0D2	MGC128740	ATPase, H+ transporting, lysosomal 38kDa, V0 subunit d2	-0.882681	0.0010329	0.136174	ATP6V0D2	ATPase, H+ transporting, lysosomal 38kDa, V0 subunit d2	-1.55818	3.2e-05
ARF1	NULL	ADP-ribosylation factor 1	-1.01181	0.000182755	0.0704241	ARF1	ADP-ribosylation factor 1	-1.5184	3.05e-05
UHRF2	MGC139180	ubiquitin-like with PHD and ring finger domains 2	-0.708856	0.000411209	0.0916004	UHRF2	ubiquitin-like with PHD and ring finger domains 2	-1.5041	1.83e-05
SYAP1	MGC127250	synapse associated protein 1, SAP47 homolog (Drosophila)	-0.692664	0.000935651	0.131598	SYAP1	synapse associated protein 1, SAP47 homolog (Drosophila)	-1.48107	0.000102316
PDIA6	NULL	protein disulfide isomerase family A, member 6	-2.08693	0.000321906	0.0828419	PDIA6	protein disulfide isomerase family A, member 6	-1.48052	0.000168144
CASP9	NULL	caspase 9, apoptosis-related cysteine peptidase	-0.663036	0.000218328	0.0747938	CASP9	caspase 9, apoptosis-related cysteine peptidase	-1.47908	0.000635745
LOC100297344	NULL	similar to calmodulin 2	-1.70334	0.00161667	0.163684	LOC100297344	similar to calmodulin 2	-1.47858	5.42e-05
ARPC5	MGC127179	actin related protein 2/3 complex, subunit 5, 16kDa	-0.776019	0.000604047	0.109699	ARPC5	actin related protein 2/3 complex, subunit 5, 16kDa	-1.47204	0.000901659
GNB1	MGC129044	guanine nucleotide binding protein (G protein), beta polypeptide 1	-0.684398	0.000158736	0.069607	GNB1	guanine nucleotide binding protein (G protein), beta polypeptide 1	-1.47053	8.81e-05
VCL	MGC142547	vinculin	-1.25552	0.000274454	0.0828419	VCL	vinculin	-1.45484	0.000745548
ZBTB10	NULL	zinc finger and BTB domain containing 10	-1.05587	0.00016663	0.0702248	ZBTB10	zinc finger and BTB domain containing 10	1.45192	0.000148915
LOC100295149	NULL	similar to nucleophosmin 1	-0.989112	6.18e-05	0.0536478	LOC100295149	similar to nucleophosmin 1	1.48436	4.7e-05
C21H14orf147	C14orf147	chromosome 14 open reading frame 147 ortholog	-0.697468	0.00159461	0.163241	C21H14orf147	chromosome 14 open reading frame 147 ortholog	1.49524	4.93e-05
PPP1CC	NULL	protein phosphatase 1, catalytic subunit, gamma isoform	-0.670744	0.000140699	0.0684129	PPP1CC	protein phosphatase 1, catalytic subunit, gamma isoform	1.50404	5.5e-05
LOC782479	NULL	similar to ribosomal protein L26	-1.07702	0.00202523	0.186739	LOC782479	similar to ribosomal protein L26	1.50657	7.22e-05
ZNF281	NULL	zinc finger protein 281	-0.71712	0.000104262	0.058934	ZNF281	zinc finger protein 281	1.52054	5.21e-05
HNRPDL	NULL	heterogeneous nuclear ribonucleoprotein D-like	-1.07638	0.00068336	0.115487	HNRPDL	heterogeneous nuclear ribonucleoprotein D-like	1.52238	0.000699735
TRA2B	MGC128162	SFRS10 transformer 2 beta homolog (Drosophila)	-0.816229	0.000296669	0.0828419	TRA2B	transformer 2 beta homolog (Drosophila)	1.5402	2.78e-05
LOC784704	NULL	similar to DnaJ (Hsp40) homolog, subfamily A, member 1	-1.18815	0.00046023	0.0959061	LOC784704	similar to DnaJ (Hsp40) homolog, subfamily A, member 1	1.5408	1.94e-05
BNIP3L	MGC127933	BCL2/adenovirus E1B 19kDa interacting protein 3-like	-0.852734	0.00203078	0.186739	BNIP3L	BCL2/adenovirus E1B 19kDa interacting protein 3-like	1.55978	7.3e-05
BRD8	MGC127124	bromodomain containing 8	0.694462	0.00119293	0.144104	BRD8	bromodomain containing 8	1.56025	5.62e-05
HNRNPAB	HNRPAB	MGC128167 heterogeneous nuclear ribonucleoprotein A/B	-0.949476	0.000140469	0.0684129	HNRNPAB	heterogeneous nuclear ribonucleoprotein A/B	1.57447	4.97e-06
HNRNPA1	HNRPA1	MGC128297 heterogeneous nuclear ribonucleoprotein A1	-0.799786	0.00143174	0.156008	HNRNPA1	heterogeneous nuclear ribonucleoprotein A1	1.60809	1.58e-06
NONO	MGC128851	non-POU domain containing, octamer-binding	-1.0096	0.000173631	0.0704241	NONO	non-POU domain containing, octamer-binding	1.62867	8.22e-06
RPA3	MGC128567	replication protein A3, 14kDa	-0.661984	0.000553466	0.104836	RPA3	replication protein A3, 14kDa	1.64386	3.11e-05
LOC100295764	NULL	similar to WD repeat and SOCS box-containing 1	-0.711859	5.86e-05	0.0536478	LOC100295764	similar to WD repeat and SOCS box-containing 1	1.73647	4.79e-05
TAF7	MGC128346	TAF7 RNA polymerase II, TATA box binding protein (TBP)-associated factor, 55kDa	-0.909696	9.19e-05	0.0569232	TAF7	TAF7 RNA polymerase II, TATA box binding protein (TBP)-associated factor, 55kDa	1.77337	2.13e-07
DDX5	NULL	DEAD (Asp-Glu-Ala-Asp) box polypeptide 5	-0.924209	0.00130153	0.150141	DDX5	DEAD (Asp-Glu-Ala-Asp) box polypeptide 5	1.78881	1.06e-06
RB1CC1	KIAA0203	RB1-inducible coiled-coil 1	-0.663451	0.000124283	0.0636624	RB1CC1	RB1-inducible coiled-coil 1	1.96705	1.54e-07
H3F3B	H3F3A	H3 histone, family 3B (H3.3B)	-1.17359	0.00132673	0.151698	H3F3B	H3 histone, family 3B (H3.3B)	1.99215	4.7e-07
H2AFZ	MGC133929	H2A histone family, member Z	-0.871929	0.00115307	0.142431	H2AFZ	H2A histone family, member Z	2.00123	1.21e-06
PCNA	MGC128125	proliferating cell nuclear antigen	-1.02832	7.9e-05	0.054526	PCNA	proliferating cell nuclear antigen	2.02821	1.85e-07
INTS6	NULL	integrator complex subunit 6	-0.785359	0.00141037	0.155898	INTS6	integrator complex subunit 6	2.14921	1.79e-05
SYCP3	MGC127286	synaptonemal complex protein 3	-0.810261	4.77e-05	0.049074	SYCP3	synaptonemal complex protein 3	2.33279	2.32e-08
DUSP1	MGC128230	MKP-1 dual specificity phosphatase 1	-0.874832	0.00177552	0.173411	DUSP1	dual specificity phosphatase 1	2.63588	4.51e-11
LOC618550	NULL	similar to heme binding protein 1	-1.06952	2.84e-05	0.0469352	LOC618550	similar to heme binding protein 1	2.63785	4.12e-10
KLF4	MGC139189	Kruppel-like factor 4 (gut)	-0.732711	0.000701097	0.11613	KLF4	Kruppel-like factor 4 (gut)	2.6849	7.34e-09
CTGF	MGC138005	connective tissue growth factor	-1.0275	0.000886569	0.129383	CTGF	connective tissue growth factor	2.73304	6.58e-09
CCRN4L	NOC	CCR4 carbon catabolite repression 4-like (S. cerevisiae)	-0.737529	0.000168059	0.0702248	CCRN4L	CCR4 carbon catabolite repression 4-like (S. cerevisiae)	2.83839	1.36e-09

## Sheet: Table S6
Table S6: List of differentially expressed genes between CVT vs. CVO
Probe ID	Gene symbol	Gene synonyms	Description	log2FC	P.Value	Adj.P.Val
EMBV3_16340	YY1	MGC148794	YY1 transcription factor	-1.17127	1.27e-06	0.00400578
EMBV3_14915	IDH1	NULL	isocitrate dehydrogenase 1 (NADP+), soluble	-2.4279	8.66e-07	0.00400578
EMBV3_23619	LOC654400	NULL	GATA-6	-2.48607	9.33e-07	0.00400578
EMBV3_18700	NULL	NULL	novel gene; evidence: embryonic ESTs	-3.481	8.9e-07	0.00400578
EMBV3_30363	NULL	NULL	novel gene; evidence: embryonic ESTs	-3.41458	2.36e-07	0.00400578
EMBV3_32651	NULL	NULL	novel gene; evidence: embryonic ESTs	-3.36972	4.89e-07	0.00400578
EMBV3_38084	NULL	NULL	novel gene; evidence: embryonic ESTs	-2.96369	1.08e-06	0.00400578
EMBV3_23921	NULL	NULL	novel gene; evidence: embryonic ESTs	-2.89352	9.48e-07	0.00400578
EMBV3_27624	NULL	NULL	novel gene; evidence: embryonic ESTs	-2.87774	5.51e-07	0.00400578
EMBV3_02977	NULL	NULL	novel gene; evidence: embryonic ESTs	-2.80238	1.2e-06	0.00400578
EMBV3_01627	NULL	NULL	novel gene; evidence: embryonic ESTs	-2.73667	8.23e-07	0.00400578
EMBV3_12148	NULL	NULL	novel gene; evidence: embryonic ESTs	-1.91177	1.33e-06	0.00400578
EMBV3_15475	NULL	NULL	novel gene; evidence: embryonic ESTs	-1.82362	1.09e-06	0.00400578
EMBV3_00387	NULL	NULL	novel gene; evidence: embryonic ESTs	-1.81142	1.3e-07	0.00400578
EMBV3_34373	OSBPL7	NULL	oxysterol binding protein-like 7	-1.72448	7.55e-07	0.00400578
EMBV3_24082	NCOA1	NULL	nuclear receptor coactivator 1	-1.48145	1.5e-06	0.00422854
EMBV3_15016	NULL	NULL	novel gene; evidence: embryonic ESTs	-2.37922	1.64e-06	0.00436124
EMBV3_26592	CCDC59	NULL	coiled-coil domain containing 59	-1.02076	2.56e-06	0.00642867
EMBV3_08545	NULL	NULL	novel gene; evidence: embryonic ESTs	-0.823757	2.92e-06	0.00661163
EMBV3_00463	NULL	NULL	novel gene; evidence: embryonic ESTs	-2.49312	2.78e-06	0.00661163
EMBV3_08210	ZFAND5	ZNF216	zinc finger, AN1-type domain 5	-1.21886	4.23e-06	0.00910947
EMBV3_38071	NULL	NULL	novel gene; evidence: embryonic ESTs	-1.00968	4.55e-06	0.00925107
EMBV3_37957	BNIP3L	MGC127933	BCL2/adenovirus E1B 19kDa interacting protein 3-like	-0.9276	5.1e-06	0.00925107
EMBV3_14778	CRYL1	NULL	crystallin, lambda 1	-1.07494	4.87e-06	0.00925107
EMBV3_18478	ENAH	NULL	enabled homolog (Drosophila)	-1.26139	5.11e-06	0.00925107
EMBV3_26357	SLC25A5	NULL	solute carrier family 25 (mitochondrial carrier; adenine nucleotide translocator), member 5	-1.46588	6.05e-06	0.0105153
EMBV3_15596	ACTN1	MGC128689	actinin, alpha 1	-1.61272	6.35e-06	0.0106313
EMBV3_36069	CLINT1	MGC159872	clathrin interactor 1	-0.932162	6.97e-06	0.010871
EMBV3_15105	AHCY	MGC128223	adenosylhomocysteinase	-1.348	6.83e-06	0.010871
EMBV3_03319	NULL	NULL	novel gene; evidence: embryonic ESTs	-2.50222	7.83e-06	0.0110592
EMBV3_11662	NULL	NULL	novel gene; evidence: embryonic ESTs	-2.47721	7.74e-06	0.0110592
EMBV3_18751	NULL	NULL	novel gene; evidence: embryonic ESTs	-1.86049	7.34e-06	0.0110592
EMBV3_22070	KDM2A	FBXL11	lysine (K)-specific demethylase 2A	-1.43454	9.79e-06	0.0134137
EMBV3_13868	LOC100295890	NULL	similar to cytochrome c, somatic	-1.12515	1.24e-05	0.0163506
EMBV3_26489	NULL	NULL	novel gene; evidence: embryonic ESTs	-1.1558	1.3e-05	0.0163506
EMBV3_28987	NULL	NULL	novel gene; evidence: embryonic ESTs	-1.62712	1.28e-05	0.0163506
EMBV3_29668	NULL	NULL	novel gene; evidence: embryonic ESTs	-0.861656	1.41e-05	0.0172529
EMBV3_42904	CRCP	MGC142463	RCP9 CGRP receptor component	-0.858899	1.75e-05	0.0175715
EMBV3_31250	MTERFD2	NULL	MTERF domain containing 2	-1.067	1.71e-05	0.0175715
EMBV3_11656	NULL	NULL	novel gene; evidence: embryonic ESTs	-0.767137	1.62e-05	0.0175715
EMBV3_17233	MRPL53	MGC128710	mitochondrial ribosomal protein L53	-1.71988	1.75e-05	0.0175715
EMBV3_15182	SAP18	MGC127945	Sin3A-associated protein, 18kDa	-1.14562	1.64e-05	0.0175715
EMBV3_31522	NULL	NULL	novel gene; evidence: embryonic ESTs	-2.53343	1.71e-05	0.0175715
EMBV3_21696	YWHAQ	MGC127486	tyrosine 3-monooxygenase/tryptophan 5-monooxygenase activation protein, theta polypeptide	-1.89226	1.56e-05	0.0175715
EMBV3_13626	GABARAPL2	NULL	GABA(A) receptor-associated protein-like 2	-1.3422	1.86e-05	0.0183212
EMBV3_19115	CALM1	NULL	calmodulin 1 (phosphorylase kinase, delta)	-1.10987	2.09e-05	0.0185619
EMBV3_12712	NOL7	MGC128603	nucleolar protein 7, 27kDa	-0.745167	2.18e-05	0.0185619
EMBV3_23567	NULL	NULL	novel gene; evidence: embryonic ESTs	-1.71955	2.14e-05	0.0185619
EMBV3_25867	BRUNOL6	BRUNOL6	bruno-like 6, RNA binding protein (Drosophila)	-0.94677	2.15e-05	0.0185619
EMBV3_00173	CKB	NULL	creatine kinase, brain	-2.72796	2.05e-05	0.0185619
EMBV3_40777	KIF20A	MGC137152	kinesin family member 20A	-1.45232	2.12e-05	0.0185619
EMBV3_01227	NULL	NULL	novel gene; evidence: embryonic ESTs	-1.64755	2.11e-05	0.0185619
EMBV3_39100	NULL	NULL	novel gene; evidence: embryonic ESTs	-2.48863	2.33e-05	0.0194916
EMBV3_43253	MYL12B	MGC140363	MRLC2 myosin, light chain 12B, regulatory	-0.795322	2.4e-05	0.019709
EMBV3_08088	ARL6IP5	NULL	ADP-ribosylation-like factor 6 interacting protein 5	-0.765143	2.54e-05	0.0204829
EMBV3_15706	SMCR7L	NULL	Smith-Magenis syndrome chromosome region, candidate 7-like	-1.04622	2.7e-05	0.0210559
EMBV3_31736	LAPTM4B	NULL	lysosomal protein transmembrane 4 beta	-1.95273	2.82e-05	0.0212201
EMBV3_30926	SNAPC3	NULL	small nuclear RNA activating complex, polypeptide 3	-0.820443	2.77e-05	0.0212201
EMBV3_27117	CDK2AP1	MGC142662	cyclin-dependent kinase 2 associated protein 1	-0.827909	2.89e-05	0.0214002
EMBV3_18726	PSME4	NULL	proteasome (prosome, macropain) activator subunit 4	-1.16327	2.98e-05	0.0217076
EMBV3_36923	GALM	MGC127639	galactose mutarotase (aldose 1-epimerase)	-1.2457	3.07e-05	0.022043
EMBV3_35676	ARFGAP3	MGC137888	ADP-ribosylation factor GTPase activating protein 3	-0.969707	3.62e-05	0.0226878
EMBV3_20829	NULL	NULL	novel gene; evidence: embryonic ESTs	-1.1638	3.89e-05	0.0226878
EMBV3_07552	NULL	NULL	novel gene; evidence: embryonic ESTs	-0.80328	3.3e-05	0.0226878
EMBV3_08255	RPL6	NULL	ribosomal protein L6	-1.08763	3.48e-05	0.0226878
EMBV3_13935	SMPD2	MGC139346	sphingomyelin phosphodiesterase 2, neutral membrane (neutral sphingomyelinase)	0.722101	3.88e-05	0.0226878
EMBV3_37652	CSRP2	MGC133755	cysteine and glycine-rich protein 2	-1.51444	3.81e-05	0.0226878
EMBV3_36042	PSMG1	MGC140766	proteasome (prosome, macropain) assembly chaperone 1	-0.753284	3.69e-05	0.0226878
EMBV3_05048	NULL	NULL	novel gene; evidence: embryonic ESTs	-2.46767	3.78e-05	0.0226878
EMBV3_10176	NULL	NULL	novel gene; evidence: embryonic ESTs	-2.31982	3.29e-05	0.0226878
EMBV3_28839	NULL	NULL	novel gene; evidence: embryonic ESTs	-1.72574	3.91e-05	0.0226878
EMBV3_12427	NULL	NULL	novel gene; evidence: embryonic ESTs	-1.08707	3.36e-05	0.0226878
EMBV3_37858	TMSB4X	NULL	thymosin beta 4, X-linked	-0.846284	3.86e-05	0.0226878
EMBV3_07556	AK3L1	AK3	MGC137322 adenylate kinase 3-like 1	-1.01395	4.05e-05	0.0228391
EMBV3_14071	LOC100335253	NULL	GTP-binding protein Rheb-like	-1.30321	4.14e-05	0.0228391
EMBV3_18604	NULL	NULL	novel gene; evidence: embryonic ESTs	-1.63394	4.1e-05	0.0228391
EMBV3_15748	RAD51	MGC128559	RAD51 homolog (RecA homolog, E. coli) (S. cerevisiae)	-0.678325	4.04e-05	0.0228391
EMBV3_07753	NULL	NULL	novel gene; evidence: embryonic ESTs	-3.32213	4.2e-05	0.02287
EMBV3_29100	ECHS1	MGC133699	enoyl Coenzyme A hydratase, short chain, 1, mitochondrial	-0.867148	4.61e-05	0.0248128
EMBV3_42283	SLMAP	NULL	sarcolemma associated protein	-0.876995	4.66e-05	0.0248128
EMBV3_42533	TERF1	NULL	telomeric repeat binding factor (NIMA-interacting) 1	-0.679058	4.87e-05	0.0253345
EMBV3_33432	SLC25A5	NULL	solute carrier family 25 (mitochondrial carrier; adenine nucleotide translocator), member 5	-1.28036	4.84e-05	0.0253345
EMBV3_16584	CTSL2	CTSL	CTSL1 cathepsin L2	-1.9566	5.05e-05	0.0256369
EMBV3_24793	NULL	NULL	novel gene; evidence: embryonic ESTs	-0.650762	5.16e-05	0.0257463
EMBV3_39356	TMEM167A	MGC139722	TMEM167 transmembrane protein 167A	-0.726008	5.18e-05	0.0257463
EMBV3_14015	SLC7A5	NULL	solute carrier family 7 (cationic amino acid transporter, y+ system), member 5	-1.94735	5.26e-05	0.0258364
EMBV3_05767	NULL	NULL	novel gene; evidence: embryonic ESTs	-1.37869	5.39e-05	0.0261216
EMBV3_40530	CKAP5	NULL	cytoskeleton associated protein 5	-1.10516	5.43e-05	0.0261216
EMBV3_01531	PTGFRN	NULL	prostaglandin F2 receptor negative regulator	-0.792171	5.5e-05	0.0261896
EMBV3_21725	NULL	NULL	novel gene; evidence: embryonic ESTs	-0.930019	5.71e-05	0.0265781
EMBV3_17950	BRP44L	MGC127561	brain protein 44-like	-2.07365	5.78e-05	0.0265781
EMBV3_31098	NULL	NULL	novel gene; evidence: embryonic ESTs	-3.30809	5.81e-05	0.0265781
EMBV3_42584	NULL	NULL	novel gene; evidence: embryonic ESTs	-1.18161	5.82e-05	0.0265781
EMBV3_11812	ATP6V1D	VATD	ATPase, H+ transporting, lysosomal 34kDa, V1 subunit D	-1.16895	6.02e-05	0.0267299
EMBV3_43060	NULL	NULL	novel gene; evidence: embryonic ESTs	-0.791924	6.03e-05	0.0267299
EMBV3_25849	PRPSAP1	MGC140645	MGC159999 phosphoribosyl pyrophosphate synthetase-associated protein 1	-2.08813	5.95e-05	0.0267299
EMBV3_26821	DSG2	NULL	desmoglein 2	-1.02173	6.24e-05	0.0268621
EMBV3_14792	BCNT2	P97BCNT2	bucentaur-2	-0.734236	6.22e-05	0.0268621
EMBV3_36300	WIPF1	PRPL-2	WASPIP WAS/WASL interacting protein family, member 1	-0.706225	6.22e-05	0.0268621
EMBV3_23175	RHEB	MGC127981	Ras homolog enriched in brain	-1.10606	6.41e-05	0.0273473
EMBV3_11611	FAM44B	MGC140092	family with sequence similarity 44, member B	-0.970222	6.99e-05	0.0284423
EMBV3_07120	NULL	NULL	novel gene; evidence: embryonic ESTs	-1.12946	7.04e-05	0.0284423
EMBV3_21765	RANBP9	NULL	RAN binding protein 9	-0.975313	6.94e-05	0.0284423
EMBV3_41977	LOC100295800	NULL	similar to COX17 homolog, cytochrome c oxidase assembly protein	-1.51417	7.32e-05	0.0287998
EMBV3_08487	TLK2	NULL	tousled-like kinase 2	-0.868374	7.29e-05	0.0287998
EMBV3_02617	YTHDF3	NULL	YTH domain family, member 3	-0.710016	7.32e-05	0.0287998
EMBV3_13750	SPAST	MGC143109	SPG4 spastin	-0.935674	7.45e-05	0.0290269
EMBV3_04209	FANCI	NULL	Fanconi anemia, complementation group I	-1.00396	7.63e-05	0.029238
EMBV3_12298	LOC100335478	NULL	NADH dehydrogenase subunit 1-like	-1.12723	7.59e-05	0.029238
EMBV3_05864	NULL	NULL	novel gene; evidence: embryonic ESTs	-1.22816	7.81e-05	0.0296734
EMBV3_13161	ARID2	NULL	AT rich interactive domain 2 (ARID, RFX-like)	-0.761759	8.16e-05	0.0298235
EMBV3_13331	EED	MGC128486	embryonic ectoderm development	-0.736079	8.28e-05	0.0298235
EMBV3_05972	HINFP	MGC133877	MIZF MBD2-interacting zinc finger	-0.829083	7.94e-05	0.0298235
EMBV3_30676	PSENEN	PEN2	presenilin enhancer 2 homolog (C. elegans)	-0.824871	8.02e-05	0.0298235
EMBV3_08695	ETF1	RRF1	eukaryotic translation termination factor 1	-0.759276	8.31e-05	0.0298235
EMBV3_43318	HSD17B11	MGC137132	hydroxysteroid (17-beta) dehydrogenase 11	-1.60018	8.29e-05	0.0298235
EMBV3_30992	NULL	NULL	novel gene; evidence: embryonic ESTs	-1.54736	8.1e-05	0.0298235
EMBV3_29043	NULL	NULL	novel gene; evidence: embryonic ESTs	-0.708063	8.47e-05	0.0298706
EMBV3_19217	TMEM14C	MGC126931	transmembrane protein 14C	-0.92839	8.5e-05	0.0298706
EMBV3_05815	NULL	NULL	novel gene; evidence: embryonic ESTs	-1.54913	8.52e-05	0.0298706
EMBV3_29638	NULL	NULL	novel gene; evidence: embryonic ESTs	-1.08018	8.77e-05	0.0304255
EMBV3_23100	SUPV3L1	MGC151854	suppressor of var1, 3-like 1 (S. cerevisiae)	-0.697295	8.93e-05	0.0305958
EMBV3_41071	NULL	NULL	novel gene; evidence: embryonic ESTs	-0.717252	9.38e-05	0.0307738
EMBV3_11172	RRM2	NULL	ribonucleotide reductase M2 polypeptide	-1.5609	9.31e-05	0.0307738
EMBV3_25988	ZCCHC8	NULL	zinc finger, CCHC domain containing 8	-0.879106	9.44e-05	0.0307738
EMBV3_14611	ATF1	MGC143110	activating transcription factor 1	-1.39514	9.06e-05	0.0307738
EMBV3_32872	HOXB4	MGC142710	homeobox B4	-1.47731	9.19e-05	0.0307738
EMBV3_30040	LOC100138864	NULL	similar to Eukaryotic initiation factor 4A-II (ATP-dependent RNA helicase eIF4A-2) (eIF4A-II) (eIF-4A-II)	-1.20368	9.46e-05	0.0307738
EMBV3_20100	NULL	NULL	novel gene; evidence: embryonic ESTs	-2.81315	9.39e-05	0.0307738
EMBV3_37260	FOSL1	NULL	FOS-like antigen 1	-0.935291	9.77e-05	0.0308876
EMBV3_40066	LOC541108	NULL	similar to histone cluster 2, H2aa4	-1.00289	9.73e-05	0.0308876
EMBV3_27125	MRPS18C	MGC136995	mitochondrial ribosomal protein S18C	-0.670611	9.57e-05	0.0308876
EMBV3_34118	NULL	NULL	novel gene; evidence: embryonic ESTs	-1.21108	9.74e-05	0.0308876
EMBV3_22048	SLC25A5	NULL	solute carrier family 25 (mitochondrial carrier; adenine nucleotide translocator), member 5	-1.60401	9.98e-05	0.03134
EMBV3_33491	ALDH1L2	NULL	aldehyde dehydrogenase 1 family, member L2	1.33547	0.000104652	0.0315056
EMBV3_15561	DUSP12	NULL	dual specificity phosphatase 12	-1.05786	0.000104817	0.0315056
EMBV3_34509	IMPDH1	NULL	IMP (inosine monophosphate) dehydrogenase 1	-0.958379	0.000106572	0.0315056
EMBV3_15802	ITM2C	MGC142814	integral membrane protein 2C	-0.931962	0.000104795	0.0315056
EMBV3_26901	GNAS	GNAS1	MGC148689 MGC152036 GNAS complex locus	-2.28742	0.000104665	0.0315056
EMBV3_33120	NULL	NULL	novel gene; evidence: embryonic ESTs	-0.994299	0.000106343	0.0315056
EMBV3_18275	PIGW	MGC138970	PIG-W phosphatidylinositol glycan anchor biosynthesis, class W	-0.849584	0.000107294	0.0315056
EMBV3_26065	PRDX4	MGC133729	peroxiredoxin 4	-0.711936	0.000102236	0.0315056
EMBV3_25324	ZNF394	NULL	zinc finger protein 394	-1.11297	0.000109606	0.0319767
EMBV3_26258	NULL	NULL	novel gene; evidence: embryonic ESTs	-1.2848	0.000111361	0.0320981
EMBV3_35378	NULL	NULL	novel gene; evidence: embryonic ESTs	-0.821982	0.000111442	0.0320981
EMBV3_19015	SAPS3	NULL	SAPS domain family, member 3	-0.854035	0.000112455	0.0321849
EMBV3_26218	MRPL42	MGC133556	mitochondrial ribosomal protein L42	-0.854364	0.000119406	0.0335374
EMBV3_09305	ARFGAP3	MGC137888	ADP-ribosylation factor GTPase activating protein 3	-1.33041	0.00012159	0.033732
EMBV3_07767	LOC100138651	NULL	similar to zinc finger protein 42	-0.806421	0.000121298	0.033732
EMBV3_22442	LOC784769	NULL	similar to MGC127725 protein	-0.884969	0.000124504	0.033842
EMBV3_26999	NULL	NULL	novel gene; evidence: embryonic ESTs	-2.20723	0.000123766	0.033842
EMBV3_40489	NULL	NULL	novel gene; evidence: embryonic ESTs	-0.674141	0.000127834	0.0344086
EMBV3_14236	NULL	NULL	novel gene; evidence: embryonic ESTs	-1.06016	0.000137615	0.035158
EMBV3_33398	RBM47	NULL	RNA binding motif protein 47	-1.06438	0.00013631	0.035158
EMBV3_28426	2011-09-15	NULL	15 kDa selenoprotein	-1.33316	0.000133222	0.035158
EMBV3_07646	DYNLT1	MGC134363	TCTEL1 TCTEL1 protein	-1.15493	0.000133154	0.035158
EMBV3_06411	NULL	NULL	novel gene; evidence: embryonic ESTs	-1.73113	0.000139086	0.0352922
EMBV3_28764	NULL	NULL	novel gene; evidence: embryonic ESTs	-1.55657	0.000145939	0.0364606
EMBV3_34696	YIPF3	MGC142928	Yip1 domain family, member 3	-0.71281	0.000147014	0.0365273
EMBV3_29581	AEBP2	MGC142819	AE binding protein 2	-0.981107	0.000148413	0.0366735
EMBV3_35044	INTS6	NULL	integrator complex subunit 6	-1.04341	0.000149545	0.0367522
EMBV3_23715	COL9A2	NULL	collagen, type IX, alpha 2	-1.64586	0.000152304	0.0372281
EMBV3_37863	NULL	NULL	novel gene; evidence: embryonic ESTs	-1.09534	0.000153668	0.0373596
EMBV3_38321	TMEM223	NULL	transmembrane protein 223	-0.700494	0.000154864	0.0374489
EMBV3_34330	PAPOLA	MGC127552	PAPOLB poly(A) polymerase alpha	-0.952993	0.00015696	0.0377539
EMBV3_08939	CSTB	MGC134609	cystatin B (stefin B)	-0.690626	0.000161444	0.0382226
EMBV3_06426	ARL13B	NULL	ADP-ribosylation factor-like 13B	-1.0832	0.000162344	0.0382354
EMBV3_29653	TADA2A	MGC127042	TADA2L transcriptional adaptor 2A	-0.873862	0.000168167	0.0391985
EMBV3_35744	ZNF93	NULL	zinc finger protein 93	-1.12188	0.000167326	0.0391985
EMBV3_20670	TFAP2C	MGC143174	transcription factor AP-2 gamma (activating enhancer binding protein 2 gamma)	-1.34469	0.000170473	0.0392438
EMBV3_30250	LOC786967	NULL	similar to Glutaredoxin-1 (Thioltransferase-1) (TTase-1)	-1.06952	0.000170965	0.0392438
EMBV3_22227	SF1	MGC142950	MGC157322 splicing factor 1	-1.20719	0.000172974	0.0395045
EMBV3_16516	ZCCHC8	NULL	zinc finger, CCHC domain containing 8	-0.653582	0.000181199	0.0409691
EMBV3_24144	BTF3	MGC128310	basic transcription factor 3	-0.791021	0.000185304	0.0415673
EMBV3_33480	NULL	NULL	novel gene; evidence: embryonic ESTs	-0.708206	0.000185683	0.0415673
EMBV3_17579	LOC100335752	NULL	Cytochrome c oxidase subunit VIIa polypeptide 2 (liver)-like	-1.58179	0.00018736	0.0417361
EMBV3_18161	NULL	NULL	novel gene; evidence: embryonic ESTs	-0.866263	0.000188661	0.041796
EMBV3_15239	ZNF280B	MGC133706	zinc finger protein 280B	-1.79171	0.000190286	0.041796
EMBV3_21580	MGC140754	NULL	hypothetical LOC508613	-0.862095	0.000196871	0.0422409
EMBV3_37083	NULL	NULL	novel gene; evidence: embryonic ESTs	-0.871293	0.000197099	0.0422409
EMBV3_23333	PAFAH1B1	LIS-1	LIS1 MGC148442 platelet-activating factor acetylhydrolase, isoform Ib, subunit 1 (45kDa)	-0.655953	0.000194326	0.0422409
EMBV3_05677	COL1A2	NULL	collagen, type I, alpha 2	-0.839866	0.000211309	0.0442379
EMBV3_40789	SMAD1	MGC138917	SMAD family member 1	-1.18356	0.000210696	0.0442379
EMBV3_30703	NAT9	MGC159857	N-acetyltransferase 9 (GCN5-related, putative)	-0.709214	0.000213854	0.044336
EMBV3_42583	PRKCI	NULL	protein kinase C, iota	-0.715202	0.000214745	0.044336
EMBV3_42423	CCNI	MGC138097	cyclin I	-0.715012	0.000224288	0.0446797
EMBV3_10548	F11R	JAM1	F11 receptor	-0.79053	0.000222017	0.0446797
EMBV3_35101	KARS	MGC127504	lysyl-tRNA synthetase	-1.23381	0.000221977	0.0446797
EMBV3_02533	NULL	NULL	novel gene; evidence: embryonic ESTs	-0.698514	0.000223416	0.0446797
EMBV3_25275	NULL	NULL	novel gene; evidence: embryonic ESTs	-2.74286	0.00022254	0.0446797
EMBV3_36579	NULL	NULL	novel gene; evidence: embryonic ESTs	-0.793411	0.00022801	0.045222
EMBV3_06764	NULL	NULL	novel gene; evidence: embryonic ESTs	-1.71184	0.000230059	0.0454291
EMBV3_32164	CCNA2	CCNA	MGC139704 cyclin A2	-1.13884	0.000235488	0.0458887
EMBV3_09146	NULL	NULL	novel gene; evidence: embryonic ESTs	-0.812272	0.000237523	0.0458887
EMBV3_17303	NULL	NULL	novel gene; evidence: embryonic ESTs	-3.78755	0.000234371	0.0458887
EMBV3_06810	LOC783653	NULL	similar to Glutaredoxin-1 (Thioltransferase-1) (TTase-1)	-0.794878	0.000242081	0.0463852
EMBV3_42427	CRIPT	MGC128383	cysteine-rich PDZ-binding protein	-1.51112	0.000247726	0.0470678
EMBV3_06929	ITGAE	NULL	integrin, alpha E (antigen CD103, human mucosal lymphocyte antigen 1; alpha polypeptide)	-0.733408	0.000251629	0.0472145
EMBV3_02406	LOC100336844	NULL	oxysterol-binding protein-like 1A-like	-0.84672	0.00025031	0.0472145
EMBV3_35837	STK17A	MGC140096	serine/threonine kinase 17a	-1.23364	0.000255555	0.047753
EMBV3_40340	FBXL21	MGC128882	F-box and leucine-rich repeat protein 21 (gene/pseudogene)	-0.991696	0.000256639	0.0477569
EMBV3_06289	NULL	NULL	novel gene; evidence: embryonic ESTs	-0.832872	0.000264814	0.0482027
EMBV3_43441	TRIB1	NULL	tribbles homolog 1 (Drosophila)	-0.983833	0.000267504	0.0483862
EMBV3_16607	SAR1B	MGC127165	SAR1 homolog B (S. cerevisiae)	-0.715756	0.000269844	0.048615
EMBV3_36371	ATAD3B	ATAD3	ATAD3A ATPase family, AAA domain containing 3B	-1.02897	0.000273277	0.049038
EMBV3_23559	LOC100336994	NULL	zinc finger protein 280B-like	-2.31323	0.000276586	0.0490479
EMBV3_33820	PAK1IP1	NULL	PAK1 interacting protein 1	-0.874	0.000276448	0.0490479
EMBV3_03477	SEPW1	MGC128106	selenoprotein W, 1	-0.843006	0.000280456	0.0493472
EMBV3_39870	BRMS1L	BRMS1L	MGC139052 breast cancer metastasis-suppressor 1-like	-0.769266	0.00029287	0.0509368
EMBV3_26347	PPIL1	NULL	peptidylprolyl isomerase (cyclophilin)-like 1	-0.791647	0.000295452	0.0509937
EMBV3_21683	COX5A	MGC133649	COX5A protein	-0.816487	0.000298425	0.0510819
EMBV3_39564	NULL	NULL	novel gene; evidence: embryonic ESTs	-1.32568	0.000297205	0.0510819
EMBV3_01135	GLRX2	MGC133684	glutaredoxin 2	-0.811982	0.000302564	0.0511698
EMBV3_17795	UBR5	NULL	ubiquitin protein ligase E3 component n-recognin 5	-0.989557	0.000304393	0.0511698
EMBV3_11777	NULL	NULL	novel gene; evidence: embryonic ESTs	-2.8382	0.000301628	0.0511698
EMBV3_27265	ATP6V0A4	NULL	ATPase, H+ transporting, lysosomal V0 subunit a4	-0.861387	0.000308506	0.0514072
EMBV3_12232	CACYBP	MGC127208	calcyclin binding protein	-0.815779	0.000314638	0.0515648
EMBV3_29583	RPL13A	MGC128198	ribosomal protein L13a	-0.823856	0.000312051	0.0515648
EMBV3_35019	NULL	NULL	novel gene; evidence: embryonic ESTs	-1.81249	0.000314725	0.0515648
EMBV3_27727	COX7C	NULL	cytochrome c oxidase subunit VIIc	-0.827382	0.00032471	0.0521961
EMBV3_08465	LOC783029	NULL	similar to Growth hormone inducible transmembrane protein	-0.835541	0.000326653	0.0521961
EMBV3_02368	MRPL27	MGC133547	mitochondrial ribosomal protein L27	0.955657	0.000327136	0.0521961
EMBV3_09639	SNX3	NULL	sorting nexin 3	-0.982062	0.000327613	0.0521961
EMBV3_12725	WDR11	BRWD2	PHIP WD repeat domain 11	-0.836121	0.000321985	0.0521961
EMBV3_03021	MRPL1	L1mt	MGC157345 MRP-L1 mitochondrial ribosomal protein L1	-0.723893	0.000334909	0.0531388
EMBV3_35200	CUL4A	NULL	cullin 4A	-0.662798	0.000343986	0.0541987
EMBV3_15768	SLC31A1	NULL	solute carrier family 31 (copper transporters), member 1	-1.60681	0.000343218	0.0541987
EMBV3_03675	RYBP	NULL	RING1 and YY1 binding protein	-0.858021	0.000348262	0.0544927
EMBV3_07425	TPM4	NULL	tropomyosin 4	-1.21087	0.000349883	0.0545576
EMBV3_27664	SLC25A38	FLJ20551	solute carrier family 25, member 38	-0.661454	0.000352396	0.0545731
EMBV3_21016	MGC152281	NULL	hypothetical LOC507942	-0.689158	0.000351795	0.0545731
EMBV3_26669	NULL	NULL	novel gene; evidence: embryonic ESTs	-0.734944	0.000356246	0.054794
EMBV3_43780	LOC789144	NULL	similar to olfactory receptor, family 52, subfamily A, member 5	0.865233	0.000361252	0.0553757
EMBV3_41934	NULL	NULL	novel gene; evidence: embryonic ESTs	-1.19306	0.000367306	0.0556059
EMBV3_38510	NULL	NULL	novel gene; evidence: embryonic ESTs	-1.88511	0.000365326	0.0556059
EMBV3_21663	USP48	NULL	ubiquitin specific peptidase 48	-0.765091	0.00036483	0.0556059
EMBV3_40771	CTNNA1	MGC128363	catenin (cadherin-associated protein), alpha 1, 102kDa	-1.70272	0.000372395	0.0556639
EMBV3_21021	RTF1	NULL	Rtf1, Paf1/RNA polymerase II complex component, homolog (S. cerevisiae)	-1.08487	0.000370933	0.0556639
EMBV3_25409	BIN3	MGC140433	bridging integrator 3	-0.752978	0.000381214	0.0561742
EMBV3_38023	LOC100336486	NULL	envelope glycoprotein-like	0.965604	0.000381072	0.0561742
EMBV3_02885	MFF	C2H2orf33	C2orf33 MGC127725 mitochondrial fission factor	-0.662444	0.000383567	0.0561742
EMBV3_09892	RPL7A	NULL	ribosomal protein L7a	-1.35258	0.000383853	0.0561742
EMBV3_02628	TMED4	NULL	transmembrane emp24 protein transport domain containing 4	-0.801211	0.000382797	0.0561742
EMBV3_25376	KCTD8	NULL	potassium channel tetramerisation domain containing 8	-1.13599	0.000387052	0.0564596
EMBV3_00439	SLC2A1	MGC139716	solute carrier family 2 (facilitated glucose transporter), member 1	-0.751792	0.000389484	0.0566317
EMBV3_38045	CSRP2	MGC133755	cysteine and glycine-rich protein 2	-1.76017	0.000391027	0.0566738
EMBV3_28435	NULL	NULL	novel gene; evidence: embryonic ESTs	-1.01172	0.0003985	0.0572068
EMBV3_29407	SCPEP1	MGC133818	serine carboxypeptidase 1	-0.719514	0.000397736	0.0572068
EMBV3_18968	C14H8ORF38	NULL	chromosome 8 open reading frame 38 ortholog	-0.776693	0.00040714	0.0575245
EMBV3_27820	CCT2	MGC128852	chaperonin containing TCP1, subunit 2 (beta)	-1.14291	0.000410889	0.0575245
EMBV3_15285	NUPL1	NULL	nucleoporin like 1	-1.20718	0.000406067	0.0575245
EMBV3_20337	PRKRIR	NULL	protein-kinase, interferon-inducible double stranded RNA dependent inhibitor, repressor of (P58 repressor)	-0.702175	0.000408556	0.0575245
EMBV3_07745	RPSA	LAMR1	ribosomal protein SA	-0.803614	0.000403942	0.0575245
EMBV3_16078	GINS1	MGC152152	GINS complex subunit 1 (Psf1 homolog)	-0.840054	0.000417733	0.0579444
EMBV3_23352	GCSH	MGC140601	glycine cleavage system protein H (aminomethyl carrier)	-1.48765	0.000433537	0.0580519
EMBV3_30639	LOC784704	NULL	similar to DnaJ (Hsp40) homolog, subfamily A, member 1	-1.53375	0.000420905	0.0580519
EMBV3_18327	NME4	MGC134183	NDPKD non-metastatic cells 4, protein expressed in	-0.743238	0.000429812	0.0580519
EMBV3_10458	NULL	NULL	novel gene; evidence: embryonic ESTs	-0.6748	0.00042122	0.0580519
EMBV3_26113	NULL	NULL	novel gene; evidence: embryonic ESTs	-0.65549	0.00043088	0.0580519
EMBV3_34883	LOC615412	NULL	similar to BAI1-associated protein 2-like 1	-1.00816	0.000431372	0.0580519
EMBV3_29416	NULL	NULL	novel gene; evidence: embryonic ESTs	-2.47502	0.000427577	0.0580519
EMBV3_22196	NULL	NULL	novel gene; evidence: embryonic ESTs	-1.99001	0.000435196	0.0580519
EMBV3_09037	NULL	NULL	novel gene; evidence: embryonic ESTs	-1.86372	0.000428861	0.0580519
EMBV3_24500	LOC100301020	NULL	similar to cytochrome c oxidase subunit I	-1.02515	0.000437347	0.0580922
EMBV3_14292	IK	MGC139745	IK cytokine, down-regulator of HLA II	-0.895352	0.000439914	0.0581664
EMBV3_14709	LOC100336730	NULL	myocyte enhancer factor 2D-like	0.86158	0.000445128	0.0583633
EMBV3_27445	SLC2A3	NULL	solute carrier family 2 (facilitated glucose transporter), member 3	-1.54452	0.000446174	0.0583633
EMBV3_42089	ZFP36L1	NULL	zinc finger protein 36, C3H type-like 1	-0.827477	0.000445639	0.0583633
EMBV3_17870	GDAP2	MGC137160	ganglioside induced differentiation associated protein 2	-0.947056	0.00046174	0.0589827
EMBV3_27006	LYPLA1	MGC126967	lysophospholipase I	-0.863611	0.000456922	0.0589827
EMBV3_36509	NULL	NULL	novel gene; evidence: embryonic ESTs	-0.714134	0.000458378	0.0589827
EMBV3_09337	NULL	NULL	novel gene; evidence: embryonic ESTs	-1.65779	0.000461055	0.0589827
EMBV3_24369	PTPN12	NULL	protein tyrosine phosphatase, non-receptor type 12	-0.847018	0.00046075	0.0589827
EMBV3_36703	SUHW2	NULL	suppressor of hairy wing homolog 2	-1.74872	0.000461149	0.0589827
EMBV3_14527	LOC100295764	NULL	similar to WD repeat and SOCS box-containing 1	-0.690884	0.000463996	0.059104
EMBV3_11971	NULL	NULL	novel gene; evidence: embryonic ESTs	-0.972356	0.000472973	0.0600783
EMBV3_35054	MKI67IP	MGC127116	MKI67 (FHA domain) interacting nucleolar phosphoprotein	-1.33568	0.000476028	0.0602586
EMBV3_22965	NULL	NULL	novel gene; evidence: embryonic ESTs	-1.10748	0.000477058	0.0602586
EMBV3_27466	TMSB4X	TMSB4	thymosin beta 4, X-linked	-0.676514	0.00048118	0.0606099
EMBV3_34725	CDK8	NULL	cyclin-dependent kinase 8	-0.68504	0.000486281	0.0606397
EMBV3_41595	LOC100300942	NULL	similar to eukaryotic translation initiation factor 1	-1.50224	0.000486337	0.0606397
EMBV3_23508	ENOPH1	MGC139556	enolase-phosphatase 1	-0.65053	0.000491573	0.0606419
EMBV3_03808	NULL	NULL	novel gene; evidence: embryonic ESTs	-1.26324	0.000489515	0.0606419
EMBV3_31058	RANBP1	MGC127635	RAN binding protein 1	-0.735102	0.000503458	0.0615307
EMBV3_00842	ST13	MGC165934	suppression of tumorigenicity 13 (colon carcinoma) (Hsp70 interacting protein)	-1.04461	0.000502768	0.0615307
EMBV3_07507	RPL7L1	NULL	ribosomal protein L7-like 1	-1.88365	0.000501239	0.0615307
EMBV3_18024	DPCD	MGC137186	RP11-529I10.4 deleted in primary ciliary dyskinesia homolog (mouse)	-0.693196	0.000506287	0.0616351
EMBV3_21137	SLC30A1	NULL	solute carrier family 30 (zinc transporter), member 1	-0.687136	0.000509394	0.0616351
EMBV3_38850	LOC618023	NULL	similar to mCG1035526	-3.8354	0.000509198	0.0616351
EMBV3_13825	LOC789163	NULL	hypothetical LOC789163	-0.876567	0.000517119	0.0617054
EMBV3_21686	PARP1	ADPRT	poly (ADP-ribose) polymerase 1	-1.32925	0.000515511	0.0617054
EMBV3_07521	PSME4	NULL	proteasome (prosome, macropain) activator subunit 4	-0.836919	0.000517169	0.0617054
EMBV3_03741	SPTBN1	NULL	spectrin, beta, non-erythrocytic 1	-0.820788	0.000515521	0.0617054
EMBV3_28714	NULL	NULL	novel gene; evidence: embryonic ESTs	-1.26773	0.000525906	0.0624185
EMBV3_12589	CDNF	ARMETL1	cerebral dopamine neurotrophic factor	-0.854449	0.00053203	0.0628878
EMBV3_42255	GGCT	C7orf24	MGC133989 gamma-glutamyl cyclotransferase	1.16665	0.000532641	0.0628878
EMBV3_38346	SLC1A4	ASCT1	solute carrier family 1 (glutamate/neutral amino acid transporter), member 4	-0.83134	0.00053495	0.0629959
EMBV3_13857	MRPS18C	MGC136995	mitochondrial ribosomal protein S18C	-0.999986	0.000540049	0.0632669
EMBV3_17466	LOC100295193	NULL	hypothetical protein LOC100295193	-1.07026	0.00053935	0.0632669
EMBV3_37944	NARS	MGC127700	asparaginyl-tRNA synthetase	-0.923141	0.000541485	0.0632711
EMBV3_36767	PEBP1	PBP	PEBP phosphatidylethanolamine binding protein	-0.925282	0.000548485	0.0636601
EMBV3_35913	GPR126	NULL	G protein-coupled receptor 126	-0.72711	0.000554428	0.0641208
EMBV3_27685	NULL	NULL	novel gene; evidence: embryonic ESTs	-1.08403	0.000558802	0.0644618
EMBV3_23051	CNP	NULL	2',3'-cyclic nucleotide 3' phosphodiesterase	-0.770901	0.000570231	0.0656128
EMBV3_43563	NULL	NULL	novel gene; evidence: embryonic ESTs	-0.858417	0.000583354	0.0666143
EMBV3_11091	LOC783253	NULL	similar to rRNA-processing protein FCF1 homolog	-0.67231	0.000590464	0.0670874
EMBV3_20443	CBX3	NULL	chromobox homolog 3 (HP1 gamma homolog, Drosophila)	-1.40494	0.000620222	0.0677451
EMBV3_30597	EIF2S2	MGC139724	eukaryotic translation initiation factor 2, subunit 2 beta, 38kDa	-1.2719	0.000619882	0.0677451
EMBV3_38792	LOC100297368	NULL	similar to SMT3 supressor of mif two 3 homolog 2	-0.943403	0.000610814	0.0677451
EMBV3_08463	MYST2	MGC143325	MYST histone acetyltransferase 2	-1.0113	0.000617608	0.0677451
EMBV3_29052	NULL	NULL	novel gene; evidence: embryonic ESTs	-1.04209	0.000616671	0.0677451
EMBV3_18250	NULL	NULL	novel gene; evidence: embryonic ESTs	-0.780732	0.000604379	0.0677451
EMBV3_06518	TGIF2	NULL	TGFB-induced factor homeobox 2	-1.31741	0.000603908	0.0677451
EMBV3_24261	MRPL42	MGC133556	mitochondrial ribosomal protein L42	-0.68143	0.000620156	0.0677451
EMBV3_11783	NULL	NULL	novel gene; evidence: embryonic ESTs	-2.00788	0.000622772	0.067777
EMBV3_01442	NULL	NULL	novel gene; evidence: embryonic ESTs	1.51567	0.000623512	0.067777
EMBV3_13860	NULL	NULL	novel gene; evidence: embryonic ESTs	-1.31393	0.000633894	0.0684121
EMBV3_03746	PCBP1	MGC140822	hnRNP-E1 poly(rC) binding protein 1	-0.715703	0.000640951	0.0689766
EMBV3_37164	PGAM1	MGC128234	phosphoglycerate mutase 1 (brain)	-1.51117	0.000654605	0.0694865
EMBV3_12599	CSRP2	MGC133755	cysteine and glycine-rich protein 2	-1.34288	0.000652014	0.0694865
EMBV3_10962	PTMA	NULL	prothymosin, alpha (gene sequence 28)	-0.917095	0.000651226	0.0694865
EMBV3_15691	CHCHD4	MGC137699	coiled-coil-helix-coiled-coil-helix domain containing 4	-0.933512	0.00066557	0.0703202
EMBV3_06612	NULL	NULL	novel gene; evidence: embryonic ESTs	-0.677783	0.000664034	0.0703202
EMBV3_42981	LOC100295169	NULL	hypothetical protein LOC100295169	-1.47335	0.000669781	0.0705637
EMBV3_25836	TIAL1	NULL	TIA1 cytotoxic granule-associated RNA binding protein-like 1	-0.874941	0.000670995	0.0705637
EMBV3_26982	SNAPC3	MGC133802	small nuclear RNA activating complex, polypeptide 3, 50kDa	-0.702234	0.000695137	0.0719316
EMBV3_38626	PSMA2	MGC127174	proteasome (prosome, macropain) subunit, alpha type, 2	-0.989048	0.000700067	0.0722764
EMBV3_28913	NULL	NULL	novel gene; evidence: embryonic ESTs	-1.57552	0.000706368	0.0725953
EMBV3_23497	AHCYL2	NULL	adenosylhomocysteinase-like 2	-0.854276	0.000711391	0.0729458
EMBV3_34680	COX7A2	MGC127784	cytochrome c oxidase subunit VIIa polypeptide 2 (liver)	-1.51591	0.00071851	0.0731212
EMBV3_04292	UQCR10	MGC127828	UCRC ubiquinol-cytochrome c reductase complex 7.2 kDa protein	-0.800351	0.000718204	0.0731212
EMBV3_01211	AIMP2	JTV1	MGC152188 aminoacyl tRNA synthetase complex-interacting multifunctional protein 2	0.874534	0.000721373	0.0731401
EMBV3_41362	MRPL34	L34mt	MGC134251 MRP-L34 mitochondrial ribosomal protein L34	-1.00362	0.00072832	0.0735148
EMBV3_05466	NULL	NULL	novel gene; evidence: embryonic ESTs	-2.34623	0.000742118	0.0742598
EMBV3_34488	NULL	NULL	novel gene; evidence: embryonic ESTs	-0.680425	0.000743848	0.0742598
EMBV3_37906	PIN1	MGC137201	peptidylprolyl cis/trans isomerase, NIMA-interacting 1	0.790404	0.000757326	0.0752665
EMBV3_31730	NULL	NULL	novel gene; evidence: embryonic ESTs	-0.669914	0.000760336	0.0753999
EMBV3_29641	NULL	NULL	novel gene; evidence: embryonic ESTs	-0.686409	0.00076269	0.075468
EMBV3_15733	NULL	NULL	novel gene; evidence: embryonic ESTs	-1.50183	0.000764512	0.075483
EMBV3_01237	USP8	MGC137783	ubiquitin specific peptidase 8	-0.828868	0.00076896	0.0757568
EMBV3_07950	CSDE1	MGC139021	cold shock domain containing E1, RNA-binding	-0.714312	0.000786612	0.0760082
EMBV3_29720	NULL	NULL	novel gene; evidence: embryonic ESTs	0.738731	0.000778855	0.0760082
EMBV3_22266	C14H8orf47	C8orf47	chromosome 8 open reading frame 47 ortholog	-0.798494	0.000787552	0.0760082
EMBV3_35926	YTHDF1	NULL	YTH domain family, member 1	-0.861834	0.000786482	0.0760082
EMBV3_10729	RIP5	MGC127054	RAB5-interacting protein	-1.08141	0.000802222	0.0765714
EMBV3_25201	PDK3	MGC166016	pyruvate dehydrogenase kinase, isozyme 3	-1.06542	0.000804292	0.0765714
EMBV3_01257	UBE2R2	NULL	ubiquitin-conjugating enzyme E2R 2	-0.770675	0.000809064	0.076861
EMBV3_03725	ZNF207	MGC128666	zinc finger protein 207	-0.80035	0.000815725	0.0771697
EMBV3_42408	NULL	NULL	novel gene; evidence: embryonic ESTs	-0.655641	0.000827184	0.0776043
EMBV3_30908	GPKOW	NULL	G patch domain and KOW motifs	-1.41083	0.000832309	0.0779234
EMBV3_36920	CEBPD	NULL	CCAAT/enhancer binding protein (C/EBP), delta	-0.865655	0.000840338	0.0782393
EMBV3_02149	LOC789567	NULL	similar to steroid dehydrogenase homolog	-0.699069	0.000840873	0.0782393
EMBV3_37293	CYCS	MGC128356	cytochrome c, somatic	-2.52914	0.00085315	0.0787936
EMBV3_06717	NONO	MGC128851	non-POU domain containing, octamer-binding	-1.0023	0.000852349	0.0787936
EMBV3_14614	REPS2	NULL	RALBP1 associated Eps domain containing 2	-0.672472	0.00085329	0.0787936
EMBV3_02791	GGA3	MGC140036	golgi associated, gamma adaptin ear containing, ARF binding protein 3	-0.739573	0.000858282	0.0790459
EMBV3_06958	MRPL11	MGC134492	mitochondrial ribosomal protein L11	-0.790816	0.000866173	0.0796104
EMBV3_21053	PPP1CC	NULL	protein phosphatase 1, catalytic subunit, gamma isoform	-0.908501	0.000874144	0.0800178
EMBV3_07496	SUCLA2	MGC140636	succinate-CoA ligase, ADP-forming, beta subunit	-0.692095	0.000891965	0.0807568
EMBV3_12584	CPSF6	MGC142454	cleavage and polyadenylation specific factor 6, 68kDa	-0.776041	0.000896265	0.0808964
EMBV3_02113	FCHSD2	NULL	FCH and double SH3 domains 2	-0.694468	0.00090564	0.081256
EMBV3_28693	LOC100336519	NULL	FIP1L1 protein-like	-1.17909	0.0009191	0.0815875
EMBV3_34727	SIPA1L1	NULL	signal-induced proliferation-associated 1 like 1	-0.791578	0.000916447	0.0815875
EMBV3_20172	KLF10	TIEG1	Kruppel-like factor 10	-0.774939	0.000913764	0.0815875
EMBV3_11471	PPP1R15B	NULL	protein phosphatase 1, regulatory (inhibitor) subunit 15B	-1.21621	0.00092724	0.0816498
EMBV3_08091	SYAP1	MGC127250	synapse associated protein 1, SAP47 homolog (Drosophila)	-0.873221	0.000927547	0.0816498
EMBV3_35078	PACSIN2	MGC137898	protein kinase C and casein kinase substrate in neurons 2	-1.31548	0.000928085	0.0816498
EMBV3_29310	SPAST	MGC143109	SPG4 spastin	-0.724865	0.000933843	0.0819968
EMBV3_38109	NIPBL	NULL	Nipped-B homolog (Drosophila)	-0.739414	0.000937277	0.082053
EMBV3_04182	USP9X	NULL	ubiquitin specific peptidase 9, X-linked	-0.674546	0.000943046	0.0822731
EMBV3_25642	HSP90AA1	HSPCA	heat shock 90kD protein 1, alpha	-2.17857	0.000955067	0.0828947
EMBV3_31697	CSTB	NULL	cystatin B (stefin B)	-1.82078	0.000963821	0.0831756
EMBV3_32540	XPO1	NULL	exportin 1 (CRM1 homolog, yeast)	-0.652507	0.000961452	0.0831756
EMBV3_21743	COPS3	MGC166268	COP9 constitutive photomorphogenic homolog subunit 3 (Arabidopsis)	-0.864611	0.000970056	0.083246
EMBV3_07676	GAB1	NULL	GRB2-associated binding protein 1	0.749495	0.000966996	0.083246
EMBV3_40511	GPC1	MGC128751	glypican 1	-0.659103	0.00098038	0.0839636
EMBV3_20458	ATF3	MGC137608	activating transcription factor 3	-0.894996	0.00100624	0.0850563
EMBV3_17415	LOC100335214	NULL	heme-binding protein 1-like	-0.881828	0.00100395	0.0850563
EMBV3_16868	LOC618550	NULL	similar to heme binding protein 1	-1.44682	0.00099552	0.0850563
EMBV3_40224	NULL	NULL	novel gene; evidence: embryonic ESTs	-0.767805	0.00101355	0.0851955
EMBV3_22324	WAPAL	NULL	wings apart-like homolog (Drosophila)	-0.713595	0.00101584	0.0851955
EMBV3_41866	RAB14	NULL	RAB14, member RAS oncogene family	-0.927939	0.00102791	0.0854447
EMBV3_31718	NULL	NULL	novel gene; evidence: embryonic ESTs	-0.990016	0.0010371	0.0860505
EMBV3_36938	ADSS	ADSS2	AMPASE2 adenylosuccinate synthase	-0.869104	0.0010406	0.0861829
EMBV3_14869	SLC1A3	MGC140731	solute carrier family 1 (glial high affinity glutamate transporter), member 3	-1.35732	0.00106637	0.0878349
EMBV3_21816	COX5B	MGC127763	cytochrome c oxidase subunit Vb	-1.64447	0.00107706	0.0879964
EMBV3_16840	SFRS7	MGC127028	splicing factor, arginine/serine-rich 7, 35kDa	-0.936583	0.00108123	0.0879964
EMBV3_33109	HP1BP3	MGC142335	heterochromatin protein 1, binding protein 3	-0.779313	0.00108656	0.0880541
EMBV3_27999	UBFD1	MGC165765	ubiquitin family domain containing 1	0.854796	0.00111454	0.0896786
EMBV3_25134	KCTD3	NULL	potassium channel tetramerisation domain containing 3	-0.708214	0.00113055	0.0903241
EMBV3_00953	ALDH2	MGC138997	aldehyde dehydrogenase 2 family (mitochondrial)	-0.727437	0.00115616	0.0920451
EMBV3_37713	LOXL4	NULL	lysyl oxidase-like 4	-0.774451	0.00117342	0.0930911
EMBV3_11493	QRICH1	NULL	glutamine-rich 1	-0.680931	0.0011765	0.0931721
EMBV3_20076	EID1	NULL	EP300 interacting inhibitor of differentiation 1	-0.662964	0.00118873	0.0933361
EMBV3_05261	FGFR1OP2	MGC143105	FGFR1 oncogene partner 2	-1.23717	0.0011839	0.0933361
EMBV3_01300	ITFG2	ADP50	MDS028 integrin alpha FG-GAP repeat containing 2	-0.783365	0.00119272	0.0934177
EMBV3_07198	MAT2A	NULL	methionine adenosyltransferase II, alpha	-0.771863	0.00119406	0.0934177
EMBV3_26561	LOC540222	MGC152170	hypothetical protein LOC540222	-0.778172	0.00120877	0.0939983
EMBV3_35457	NULL	NULL	novel gene; evidence: embryonic ESTs	-0.864702	0.00121802	0.0942105
EMBV3_30131	TAF7	MGC128346	TAF7 RNA polymerase II, TATA box binding protein (TBP)-associated factor, 55kDa	-1.29044	0.00121503	0.0942105
EMBV3_17275	BZW1	BZAP45	KIAA0005 basic leucine zipper and W2 domains 1	-1.44966	0.00122778	0.0945832
EMBV3_26944	SETD3	NULL	SET domain containing 3	-0.796306	0.00123667	0.0951056
EMBV3_18927	MRPL39	NULL	mitochondrial ribosomal protein L39	-1.11405	0.00125539	0.0961939
EMBV3_30003	NULL	NULL	novel gene; evidence: embryonic ESTs	-1.37516	0.00126245	0.0961939
EMBV3_33196	RFC5	NULL	replication factor C (activator 1) 5, 36.5kDa	-0.850199	0.0012591	0.0961939
EMBV3_17852	CAPN2	MGC138930	calpain 2, (m/II) large subunit	-0.746845	0.00128602	0.0973981
EMBV3_11648	MGC128049	NULL	hypothetical protein LOC615081	-0.832664	0.00131017	0.0984149
EMBV3_21617	ATP5C1	NULL	ATP synthase, H+ transporting, mitochondrial F1 complex, gamma polypeptide 1	-1.27245	0.00131386	0.0984322
EMBV3_34344	COX5A	MGC133649	COX5A protein	-1.82161	0.00131523	0.0984322
EMBV3_08252	ARHGAP18	MGC159990	Rho GTPase activating protein 18	-0.685016	0.00132456	0.0985157
EMBV3_09453	DTD1	DTD1	MGC157190 D-tyrosyl-tRNA deacylase 1 homolog (S. cerevisiae)	-0.727321	0.0013324	0.0988246
EMBV3_09321	NULL	NULL	novel gene; evidence: embryonic ESTs	-1.04778	0.00135019	0.0993119
EMBV3_28168	VTA1	MGC133887	Vps20-associated 1 homolog (S. cerevisiae)	-0.972769	0.00135722	0.0994234
EMBV3_16030	OAZ1	NULL	ornithine decarboxylase antizyme 1	-0.712239	0.00136286	0.0995612
EMBV3_43246	DNAJB6	MGC139792	DnaJ (Hsp40) homolog, subfamily B, member 6	-1.24159	0.00137115	0.100005
EMBV3_04551	BHLHB2	NULL	basic helix-loop-helix domain containing, class B, 2	0.809245	0.00138712	0.100845
EMBV3_09808	POU5F1	03-oct	OCT4 POU class 5 homeobox 1	-0.913486	0.00139287	0.101085
EMBV3_31450	NULL	NULL	novel gene; evidence: embryonic ESTs	-1.21927	0.00140184	0.101426
EMBV3_37169	NDUFB10	PDSW	NADH dehydrogenase (ubiquinone) 1 beta subcomplex, 10, 22kDa	-0.94367	0.00141597	0.102121
EMBV3_04189	LOC616065	NULL	similar to 60S ribosomal protein L22 (Heparin binding protein HBp15)	-1.78111	0.00141941	0.102207
EMBV3_12676	NULL	NULL	novel gene; evidence: embryonic ESTs	-1.5276	0.00142743	0.102458
EMBV3_12180	MAGEE2	NULL	melanoma antigen family E, 2	0.955577	0.00145557	0.102533
EMBV3_23147	NULL	NULL	novel gene; evidence: embryonic ESTs	-0.860678	0.00143497	0.102533
EMBV3_31113	NULL	NULL	novel gene; evidence: embryonic ESTs	-0.823102	0.00145122	0.102533
EMBV3_30694	LOC616065	NULL	similar to 60S ribosomal protein L22 (Heparin binding protein HBp15)	-2.08816	0.00144264	0.102533
EMBV3_25774	OPA1	NULL	optic atrophy 1 (autosomal dominant)	-0.880521	0.00145195	0.102533
EMBV3_04071	RPL11	MGC127967	ribosomal protein L11	-0.779252	0.00143517	0.102533
EMBV3_01417	LOC782054	NULL	similar to S-phase kinase-associated protein 1	-0.778032	0.00144404	0.102533
EMBV3_09468	NULL	NULL	novel gene; evidence: embryonic ESTs	-0.733236	0.00143986	0.102533
EMBV3_16343	NULL	NULL	novel gene; evidence: embryonic ESTs	-1.36552	0.00145933	0.10263
EMBV3_09783	GMNN	MGC133820	geminin, DNA replication inhibitor	-0.806532	0.00147226	0.103199
EMBV3_19108	LOC782668	NULL	similar to ribosomal protein L6-like	-0.989737	0.00147045	0.103199
EMBV3_00073	DPM1	MGC140708	dolichyl-phosphate mannosyltransferase polypeptide 1, catalytic subunit	-0.754925	0.00148062	0.103324
EMBV3_16748	UGP2	MGC139678	UDP-glucose pyrophosphorylase 2	-0.77506	0.00148487	0.103461
EMBV3_22338	GFPT2	MGC142725	glutamine-fructose-6-phosphate transaminase 2	-0.925821	0.00151675	0.104573
EMBV3_22205	NSDHL	MGC127609	NAD(P) dependent steroid dehydrogenase-like	-0.657525	0.00151703	0.104573
EMBV3_30843	TJP2	MGC159949	zo2 tight junction protein 2 (zona occludens 2)	-0.772768	0.00152374	0.104638
EMBV3_23415	NULL	NULL	novel gene; evidence: embryonic ESTs	-1.02197	0.00152333	0.104638
EMBV3_32813	C20orf111	MGC134505	chromosome 20 open reading frame 111	-0.875323	0.00153595	0.104897
EMBV3_43465	NULL	NULL	novel gene; evidence: embryonic ESTs	-1.2882	0.00154028	0.104897
EMBV3_22132	NULL	NULL	novel gene; evidence: embryonic ESTs	-1.01036	0.00153627	0.104897
EMBV3_42511	TRIM2	MGC137696	tripartite motif-containing 2	-1.05186	0.00153898	0.104897
EMBV3_01238	NULL	NULL	novel gene; evidence: embryonic ESTs	-1.46592	0.00155185	0.105526
EMBV3_28883	PAIP2	MGC128370	poly(A) binding protein interacting protein 2	-0.767429	0.00157287	0.106475
EMBV3_18349	AKIRIN2	Akirin-2	C9H6ORF166 MGC128934 akirin 2	-0.689836	0.00158355	0.106585
EMBV3_10716	NULL	NULL	novel gene; evidence: embryonic ESTs	-1.01928	0.00158392	0.106585
EMBV3_17716	MTHFD1L	MGC140483	methylenetetrahydrofolate dehydrogenase (NADP+ dependent) 1-like	-1.08404	0.00158324	0.106585
EMBV3_13173	LOC513662	NULL	hypothetical LOC513662	-0.993161	0.00159044	0.106656
EMBV3_32969	LOC613460	NULL	similar to ribosomal protein S3a	-1.63144	0.0015945	0.106662
EMBV3_29498	MTFMT	NULL	mitochondrial methionyl-tRNA formyltransferase	-0.89815	0.00160042	0.106823
EMBV3_03708	SURF1	NULL	surfeit 1	-0.747192	0.00160637	0.106823
EMBV3_13811	SNF8	MGC142498	SNF8, ESCRT-II complex subunit, homolog (S. cerevisiae)	-0.74254	0.00160267	0.106823
EMBV3_20298	METTL1	MGC134433	methyltransferase like 1	-0.720069	0.0016133	0.107127
EMBV3_28386	ATP5J2	MGC133672	ATP synthase, H+ transporting, mitochondrial F0 complex, subunit F2	-0.876778	0.00161894	0.107344
EMBV3_18315	NULL	NULL	novel gene; evidence: embryonic ESTs	-0.817494	0.001629	0.107381
EMBV3_10883	ATP5J2	MGC133672	ATP synthase, H+ transporting, mitochondrial F0 complex, subunit F2	-1.73719	0.00162747	0.107381
EMBV3_05179	OAT	MGC127648	ornithine aminotransferase	-0.758296	0.00162248	0.107381
EMBV3_42410	PGD	NULL	phosphogluconate dehydrogenase	-0.693115	0.00164082	0.107841
EMBV3_33562	PHF3	NULL	PHD finger protein 3	-1.00702	0.00164164	0.107841
EMBV3_26564	NULL	NULL	novel gene; evidence: embryonic ESTs	-0.688136	0.00164618	0.107885
EMBV3_12014	AP1G1	NULL	adaptor-related protein complex 1, gamma 1 subunit	-0.788538	0.00165676	0.107978
EMBV3_17390	RPS27L	MGC127652	ribosomal protein S27-like	-1.24453	0.00165643	0.107978
EMBV3_28679	NULL	NULL	novel gene; evidence: embryonic ESTs	-1.47887	0.00165716	0.107978
EMBV3_04406	CCDC72	NULL	coiled-coil domain containing 72	-0.675578	0.00167355	0.108421
EMBV3_38685	NDUFB6	B17	NADH dehydrogenase (ubiquinone) 1 beta subcomplex, 6, 17kDa	-1.12089	0.00167686	0.10848
EMBV3_34802	COX5A	MGC133649	COX5A protein	-1.38854	0.0016878	0.109032
EMBV3_29086	NULL	NULL	novel gene; evidence: embryonic ESTs	0.663552	0.00170119	0.10974
EMBV3_15476	CSE1L	Exportin-2	XPO2 CSE1 chromosome segregation 1-like (yeast)	-0.733904	0.00172694	0.111098
EMBV3_31285	NULL	NULL	novel gene; evidence: embryonic ESTs	1.24097	0.00172715	0.111098
EMBV3_37508	LOC100295296	NULL	similar to ribosomal protein L35a	-1.39963	0.00173587	0.111343
EMBV3_08841	NULL	NULL	novel gene; evidence: embryonic ESTs	-2.3695	0.00175065	0.111883
EMBV3_34741	IRF6	MGC143192	interferon regulatory factor 6	0.951703	0.0017639	0.112248
EMBV3_21278	SCYL1	MGC165975	SCY1-like 1 (S. cerevisiae)	0.940902	0.0017649	0.112248
EMBV3_29620	NULL	NULL	novel gene; evidence: embryonic ESTs	-0.840843	0.00177951	0.11286
EMBV3_13032	LOC100295873	NULL	similar to cytochrome c oxidase, subunit VIIc	-0.901729	0.00179343	0.113037
EMBV3_13080	TIMM13	MGC155191	translocase of inner mitochondrial membrane 13 homolog (yeast)	0.86638	0.00180416	0.113037
EMBV3_23238	RSF1	NULL	remodeling and spacing factor 1	1.00361	0.00181782	0.11307
EMBV3_30184	URB2	MGC151695	URB2 ribosome biogenesis 2 homolog (S. cerevisiae)	-0.823537	0.0018373	0.113795
EMBV3_14036	NME1-NME2	NME1	NME2 NME1-NME2 readthrough	-3.02155	0.00183751	0.113795
EMBV3_38673	PWWP2A	NULL	PWWP domain containing 2A	-0.899223	0.00184205	0.113795
EMBV3_27335	NULL	NULL	novel gene; evidence: embryonic ESTs	-2.29038	0.00186306	0.114621
EMBV3_10172	LOC100301031	NULL	similar to ATP synthase, H+ transporting, mitochondrial F0 complex, subunit E	-0.805584	0.00193468	0.116414
EMBV3_16998	NULL	NULL	novel gene; evidence: embryonic ESTs	-1.83094	0.00190866	0.116414
EMBV3_43316	PMM1	MGC142893	phosphomannomutase 1	-1.07684	0.00192344	0.116414
EMBV3_28823	RPS3A	MGC127088	RPS3AE ribosomal protein S3A	-1.12432	0.00193595	0.116414
EMBV3_43597	FAS	APO1	TNFRSF6 Fas (TNF receptor superfamily, member 6)	-1.70903	0.00193305	0.116414
EMBV3_11222	SUCLG2	MGC127366	succinate-CoA ligase, GDP-forming, beta subunit	-1.00931	0.00192795	0.116414
EMBV3_34147	NULL	NULL	novel gene; evidence: embryonic ESTs	-1.93832	0.00193866	0.116423
EMBV3_00745	SLC25A31	MGC134063	solute carrier family 25 (mitochondrial carrier; adenine nucleotide translocator), member 31	0.958359	0.00195126	0.116869
EMBV3_25814	NULL	NULL	novel gene; evidence: embryonic ESTs	-0.698243	0.00196904	0.117546
EMBV3_41829	HNRNPH1	HNRPH1	heterogeneous nuclear ribonucleoprotein H1 (H)	-0.918879	0.00199433	0.117717
EMBV3_25270	Mynn	MGC127144	myoneurin	-0.679626	0.00198596	0.117717
EMBV3_15772	PRPF4B	MGC139658	PRP4 pre-mRNA processing factor 4 homolog B (yeast)	-0.751857	0.00198948	0.117717
EMBV3_40215	FAM84B	MGC165820	family with sequence similarity 84, member B	-0.959108	0.00202962	0.117969
EMBV3_40874	HIBADH	MGC128999	3-hydroxyisobutyrate dehydrogenase	-0.892091	0.00205133	0.117969
EMBV3_28321	NDUFB6	B17	NADH dehydrogenase (ubiquinone) 1 beta subcomplex, 6, 17kDa	-0.654905	0.00205411	0.117969
EMBV3_36759	TDG	MGC140185	thymine-DNA glycosylase	0.909377	0.00202307	0.117969
EMBV3_19233	NULL	NULL	novel gene; evidence: embryonic ESTs	-0.732222	0.00201044	0.117969
EMBV3_01124	NULL	NULL	novel gene; evidence: embryonic ESTs	-0.671816	0.00203227	0.117969
EMBV3_36593	SLC29A1	MGC127490	solute carrier family 29 (nucleoside transporters), member 1	-0.695188	0.00203651	0.117969
EMBV3_15992	TWISTNB	MGC140293	TWIST neighbor	-0.789249	0.00205571	0.117969
EMBV3_03278	NULL	NULL	novel gene; evidence: embryonic ESTs	-3.84718	0.0020163	0.117969
EMBV3_13638	NULL	NULL	novel gene; evidence: embryonic ESTs	-0.665516	0.00203603	0.117969
EMBV3_11265	FOLH1	MGC152047	folate hydrolase (prostate-specific membrane antigen) 1	-0.915258	0.00207431	0.118585
EMBV3_05357	MDH1	MGC127061	malate dehydrogenase 1, NAD (soluble)	-1.24084	0.00208603	0.119048
EMBV3_03196	NULL	NULL	novel gene; evidence: embryonic ESTs	-0.97232	0.00208768	0.119048
EMBV3_42215	COX7A2	MGC127784	cytochrome c oxidase subunit VIIa polypeptide 2 (liver)	-0.866593	0.00210613	0.119263
EMBV3_00535	LOC100336216	NULL	cytochrome c oxidase, subunit VIIc-like	-0.835087	0.00213756	0.120224
EMBV3_25682	SFRS2	MGC127100	splicing factor, arginine/serine-rich 2	-0.655578	0.00214246	0.120351
EMBV3_07099	LOC618023	NULL	similar to mCG1035526	-2.91696	0.0021537	0.120524
EMBV3_07502	NULL	NULL	novel gene; evidence: embryonic ESTs	-0.872989	0.0021647	0.1207
EMBV3_12114	CDC34	NULL	cell division cycle 34 homolog (S. cerevisiae)	0.869974	0.00217729	0.12122
EMBV3_43057	ATP5J2	MGC133672	ATP synthase, H+ transporting, mitochondrial F0 complex, subunit F2	-1.56593	0.002195	0.121491
EMBV3_35290	NULL	NULL	novel gene; evidence: embryonic ESTs	0.955441	0.00219837	0.121528
EMBV3_24378	NULL	NULL	novel gene; evidence: embryonic ESTs	-1.07716	0.00221251	0.121863
EMBV3_03529	AGRN	NULL	agrin	0.848946	0.00221971	0.122111
EMBV3_11880	FAM32A	MGC166090	family with sequence similarity 32, member A	-1.40071	0.00222361	0.122177
EMBV3_37527	BUB3	MGC139040	budding uninhibited by benzimidazoles 3 homolog (yeast)	-1.25012	0.00223416	0.122455
EMBV3_21059	LOC100297344	NULL	similar to calmodulin 2	-1.83561	0.00223416	0.122455
EMBV3_34481	CNO	NULL	cappuccino homolog (mouse)	-0.66979	0.0022368	0.122455
EMBV3_40310	LOC100297240	NULL	similar to calmodulin 2	-1.33754	0.00226564	0.12314
EMBV3_32332	EIF6	EIF3S10	EIF6 eukaryotic translation initiation factor 6	-0.846596	0.00227233	0.123196
EMBV3_01473	RPLP0	ARBP	ribosomal protein, large, P0	-1.68387	0.00227877	0.123196
EMBV3_33325	UBE3A	NULL	ubiquitin protein ligase E3A	-0.811144	0.00227791	0.123196
EMBV3_34731	SYCP3	MGC127286	synaptonemal complex protein 3	-1.35778	0.00228281	0.123196
EMBV3_14664	RPLP0	ARBP	ribosomal protein, large, P0	-1.35518	0.00230393	0.123544
EMBV3_38914	LOC787404	NULL	similar to ribosomal protein S20	-2.22466	0.00232618	0.123608
EMBV3_34144	LOC788696	NULL	similar to GTP-binding nuclear protein Ran (GTPase Ran) (Ras-like protein TC4) (Androgen receptor-associated protein 24)	-1.64313	0.00231899	0.123608
EMBV3_06103	PDCD6	MGC140796	programmed cell death 6	-1.08595	0.0023203	0.123608
EMBV3_10504	DDX17	DDX46	DEAD (Asp-Glu-Ala-Asp) box polypeptide 17	-0.779349	0.00235015	0.124151
EMBV3_21800	LOC517777	NULL	similar to ATP synthase, H+ transporting, mitochondrial F0 complex, subunit F2	-1.02058	0.00234497	0.124151
EMBV3_32189	ROMO1	C13H20ORF52	MGC127858 reactive oxygen species modulator 1	-1.44465	0.00233984	0.124151
EMBV3_32330	Rpl3	NULL	ribosomal protein L3	-1.14728	0.00235782	0.12426
EMBV3_33713	RPS21	MGC133562	ribosomal protein S21	-2.0607	0.0024062	0.125307
EMBV3_39552	FKBP15	NULL	FK506 binding protein 15, 133kDa	-0.745564	0.00240805	0.125307
EMBV3_18411	GLOD4	MGC179552	glyoxalase domain containing 4	-0.870903	0.00241387	0.125466
EMBV3_18853	NULL	NULL	novel gene; evidence: embryonic ESTs	1.26337	0.00242206	0.125747
EMBV3_36051	NULL	NULL	novel gene; evidence: embryonic ESTs	0.945874	0.00244779	0.126539
EMBV3_29618	RTF1	NULL	Rtf1, Paf1/RNA polymerase II complex component, homolog (S. cerevisiae)	-0.699419	0.00245259	0.126539
EMBV3_24160	RNF213	NULL	ring finger protein 213	-1.08283	0.00247074	0.126975
EMBV3_15951	PPP2CA	NULL	protein phosphatase 2 (formerly 2A), catalytic subunit, alpha isoform	-1.04612	0.00247379	0.126975
EMBV3_23757	LOC100301369	NULL	similar to ribosomal protein L15	-1.29516	0.00249646	0.127559
EMBV3_26788	NULL	NULL	novel gene; evidence: embryonic ESTs	0.882551	0.00249395	0.127559
EMBV3_35236	IER3	MGC140531	immediate early response 3	-1.16404	0.00252779	0.127854
EMBV3_03183	LOC100300759	NULL	hypothetical protein LOC100300759	-0.659704	0.00254604	0.127854
EMBV3_27058	LOC614945	NULL	similar to ribosomal protein S20	-1.60689	0.00256049	0.127854
EMBV3_30799	NT5C3L	MGC140785	5'-nucleotidase, cytosolic III-like	1.00528	0.00250717	0.127854
EMBV3_29054	RBM26	NULL	RNA binding motif protein 26	-0.832198	0.00255987	0.127854
EMBV3_32650	RPLP0	ARBP	ribosomal protein, large, P0	-1.69343	0.00251559	0.127854
EMBV3_02364	RWDD2B	NULL	RWD domain containing 2B	1.08649	0.00251822	0.127854
EMBV3_15407	TP53INP1	NULL	tumor protein p53 inducible nuclear protein 1	-1.50482	0.00253126	0.127854
EMBV3_20306	GLYR1	MGC137845	N-PAC glyoxylate reductase 1 homolog (Arabidopsis)	1.06893	0.00260167	0.128506
EMBV3_01988	LOC789997	NULL	similar to Ribosomal protein S3A	-2.36516	0.00260562	0.128506
EMBV3_31391	GLDC	NULL	glycine dehydrogenase (decarboxylating)	-1.38805	0.00259552	0.128506
EMBV3_10392	CUL3	NULL	cullin 3	-0.731262	0.00261407	0.128627
EMBV3_04301	H2AFZ	MGC133929	H2A histone family, member Z	-0.740016	0.00262452	0.128721
EMBV3_08271	DYNLT3	NULL	dynein, light chain, Tctex-type 3	0.754056	0.00263278	0.128986
EMBV3_21651	GLRXL	GLRX	MGC133817 glutaredoxin (thioltransferase)-like	-2.61107	0.00265186	0.12936
EMBV3_09969	NULL	NULL	novel gene; evidence: embryonic ESTs	-0.782567	0.00267263	0.130175
EMBV3_20329	NULL	NULL	novel gene; evidence: embryonic ESTs	1.0214	0.00267442	0.130175
EMBV3_15515	LOC613970	NULL	similar to ribosomal protein S3a	-1.6174	0.00268295	0.130177
EMBV3_22780	PTPN11	NULL	protein tyrosine phosphatase, non-receptor type 11	0.749248	0.00269983	0.130574
EMBV3_26810	ATXN3	MGC165708	ataxin 3	-0.706146	0.00272912	0.131568
EMBV3_01453	IDH3A	BG1	KIAA0631 MGC139736 isocitrate dehydrogenase 3 (NAD+) alpha	-0.748886	0.00275765	0.131691
EMBV3_28995	LOC100296722	NULL	similar to upregulated during skeletal muscle growth 5	-0.901722	0.00274864	0.131691
EMBV3_24947	NDN	NULL	necdin homolog (mouse)	-0.74642	0.00275115	0.131691
EMBV3_36094	NULL	NULL	novel gene; evidence: embryonic ESTs	-0.698352	0.0027506	0.131691
EMBV3_40427	NULL	NULL	novel gene; evidence: embryonic ESTs	0.787467	0.00275912	0.131691
EMBV3_02232	DNAJC15	MGC148559	DnaJ (Hsp40) homolog, subfamily C, member 15	-0.674982	0.00274369	0.131691
EMBV3_16518	RPLP0	ARBP	ribosomal protein, large, P0	-1.20742	0.00275529	0.131691
EMBV3_03055	TMEM9B	MGC127949	TMEM9 domain family, member B	-0.963944	0.0027434	0.131691
EMBV3_26920	NULL	NULL	novel gene; evidence: embryonic ESTs	-0.693939	0.00275021	0.131691
EMBV3_25293	BTBD10	MGC139850	BTB (POZ) domain containing 10	-0.686473	0.00279121	0.131752
EMBV3_04094	NULL	NULL	novel gene; evidence: embryonic ESTs	-0.668491	0.0027834	0.131752
EMBV3_24147	PDHA1	PDHA	pyruvate dehydrogenase (lipoamide) alpha 1	-0.660807	0.00279113	0.131752
EMBV3_40137	NULL	NULL	novel gene; evidence: embryonic ESTs	-1.51541	0.00277387	0.131752
EMBV3_05460	NUDT4	MGC155166	nudix (nucleoside diphosphate linked moiety X)-type motif 4	-0.710882	0.00279755	0.131914
EMBV3_36148	SR140	KIAA0332	U2-associated SR140 protein	-1.00992	0.00280512	0.132133
EMBV3_40216	NULL	NULL	novel gene; evidence: embryonic ESTs	-0.782647	0.0028189	0.132506
EMBV3_04745	LOC616840	NULL	similar to ribosomal protein L3	-0.66136	0.00284828	0.133192
EMBV3_28989	UBE4B	MGC140002	ubiquitination factor E4B (UFD2 homolog, yeast)	0.819965	0.00285116	0.133192
EMBV3_39718	MEPCE	BCDIN3	methylphosphate capping enzyme	-0.694296	0.00286668	0.133641
EMBV3_36525	LOC100140633	NULL	hypothetical protein LOC100140633	0.907433	0.00288918	0.134274
EMBV3_00374	LOC507784	NULL	similar to 60S ribosomal protein L9	-2.09524	0.00291871	0.135078
EMBV3_21301	DENND5A	RAB6IP1	DENN/MADD domain containing 5A	-0.98373	0.00292894	0.135287
EMBV3_02404	LOC788725	NULL	similar to chromosome 20 open reading frame 141	0.767348	0.00294973	0.135287
EMBV3_06052	NULL	NULL	novel gene; evidence: embryonic ESTs	-1.84411	0.00294364	0.135287
EMBV3_08474	RTN4	MGC139261	reticulon 4	-1.19539	0.00294659	0.135287
EMBV3_26427	UBXN2A	UBXD4	UBX domain protein 2A	-0.761019	0.00295263	0.135287
EMBV3_38903	STRBP	MGC139542	spermatid perinuclear RNA binding protein	-0.665068	0.00297044	0.135657
EMBV3_26067	TSG101	NULL	tumor susceptibility gene 101	-0.850058	0.00297294	0.135657
EMBV3_03974	RPL37A	MGC128148	ribosomal protein L37a	-1.6804	0.00300698	0.136934
EMBV3_25256	ADSS	ADSS2	AMPASE2 adenylosuccinate synthase	-0.657315	0.00303732	0.137491
EMBV3_40269	PGM1	MGC143368	phosphoglucomutase 1	-0.77196	0.00306166	0.137897
EMBV3_29430	PSMG1	MGC140766	proteasome (prosome, macropain) assembly chaperone 1	-1.18807	0.00306566	0.137939
EMBV3_19843	BRD9	NULL	bromodomain containing 9	-0.773731	0.00310424	0.138767
EMBV3_06335	HNRNPH3	HNRPH3	heterogeneous nuclear ribonucleoprotein H3 (2H9)	-0.791747	0.00312009	0.138767
EMBV3_41401	NULL	NULL	novel gene; evidence: embryonic ESTs	-0.778526	0.00311345	0.138767
EMBV3_40251	NULL	NULL	novel gene; evidence: embryonic ESTs	1.25178	0.00311951	0.138767
EMBV3_14208	RPL15	NULL	ribosomal protein L15	-0.65632	0.00310521	0.138767
EMBV3_13448	EEF1A1	MGC126913	eukaryotic translation elongation factor 1 alpha 1	-2.65507	0.00316238	0.138788
EMBV3_02078	GCH1	NULL	GTP cyclohydrolase 1	1.01785	0.00313217	0.138788
EMBV3_23566	HMGB1	NULL	high-mobility group box 1	-0.783427	0.00316424	0.138788
EMBV3_21935	LOC615482	NULL	similar to 60S ribosomal protein L12	-2.07303	0.00313546	0.138788
EMBV3_40615	TCEB3	MGC157191	transcription elongation factor B (SIII), polypeptide 3 (110kDa, elongin A)	0.809786	0.00314092	0.138788
EMBV3_18326	TRA2B	MGC128162	SFRS10 transformer 2 beta homolog (Drosophila)	-1.24709	0.00317046	0.138788
EMBV3_13169	RELL1	MGC143350	RELT-like 1	-0.695518	0.0031646	0.138788
EMBV3_36227	C10H14ORF166	MGC127223	chromosome 14 open reading frame 166 ortholog	-1.12902	0.0032504	0.139068
EMBV3_34242	ERH	MGC128307	enhancer of rudimentary homolog (Drosophila)	-0.936027	0.00321475	0.139068
EMBV3_41834	HNRPDL	NULL	heterogeneous nuclear ribonucleoprotein D-like	-1.14136	0.00319497	0.139068
EMBV3_01005	INO80	INOC1	INO80 homolog (S. cerevisiae)	-0.825106	0.00324543	0.139068
EMBV3_11844	LOC508439	NULL	similar to CG2943 CG2943-PA	0.995623	0.00323751	0.139068
EMBV3_02903	LOC525649	NULL	similar to ribosomal protein L27	-2.11997	0.00325278	0.139068
EMBV3_10206	MRPL4	MGC128303	mitochondrial ribosomal protein L4	-0.797189	0.00322727	0.139068
EMBV3_34866	NDUFB1	MNLL	NADH dehydrogenase (ubiquinone) 1 beta subcomplex, 1, 7kDa	-0.915507	0.00321605	0.139068
EMBV3_18304	NULL	NULL	novel gene; evidence: embryonic ESTs	0.655051	0.00321831	0.139068
EMBV3_36185	NULL	NULL	novel gene; evidence: embryonic ESTs	0.754373	0.00325782	0.139068
EMBV3_32287	NULL	NULL	novel gene; evidence: embryonic ESTs	1.222	0.00320395	0.139068
EMBV3_33129	RPL12	NULL	ribosomal protein L12	-2.38072	0.00320431	0.139068
EMBV3_16252	RPLP0	ARBP	ribosomal protein, large, P0	-1.62644	0.00319281	0.139068
EMBV3_03257	SERPINB2	PAI2	serpin peptidase inhibitor, clade B (ovalbumin), member 2	-0.746807	0.00321241	0.139068
EMBV3_10503	SMPD4	NULL	sphingomyelin phosphodiesterase 4, neutral membrane (neutral sphingomyelinase-3)	-0.939808	0.00323592	0.139068
EMBV3_35847	MTHFD1L	MGC140483	methylenetetrahydrofolate dehydrogenase (NADP+ dependent) 1-like	-0.662468	0.00325726	0.139068
EMBV3_43389	NULL	NULL	novel gene; evidence: embryonic ESTs	-1.58236	0.00325639	0.139068
EMBV3_22560	PDXK	MGC152058	pyridoxal (pyridoxine, vitamin B6) kinase	-1.52036	0.00320643	0.139068
EMBV3_13189	RPL13A	MGC128198	ribosomal protein L13a	-1.51024	0.00325989	0.139068
EMBV3_12418	PTPRF	NULL	protein tyrosine phosphatase, receptor type, F	1.32121	0.00328498	0.139612
EMBV3_32682	AKT2	NULL	v-akt murine thymoma viral oncogene homolog 2	-0.811855	0.00335677	0.141175
EMBV3_13584	C3H1orf77	C1orf77	MGC127628 chromosome 1 open reading frame 77 ortholog	-1.36093	0.00336234	0.141175
EMBV3_43481	CHODL	NULL	chondrolectin	0.928719	0.00335194	0.141175
EMBV3_05844	LOC100297121	NULL	similar to upregulated during skeletal muscle growth 5	-1.00574	0.0033425	0.141175
EMBV3_23258	LCK	MGC126900	lymphocyte-specific protein tyrosine kinase	-1.08166	0.00335097	0.141175
EMBV3_16319	LOC100337406	NULL	hypothetical protein LOC100337406	-1.29752	0.00340472	0.142353
EMBV3_08656	MGC148714	NULL	similar to Cytochrome c oxidase polypeptide VIc-2	-1.22355	0.00340895	0.142353
EMBV3_36368	DHPS	DYS	MGC128506 deoxyhypusine synthase	1.04729	0.00340742	0.142353
EMBV3_41338	NAALAD2	NULL	N-acetylated alpha-linked acidic dipeptidase 2	0.842834	0.00341809	0.142457
EMBV3_37438	NULL	NULL	novel gene; evidence: embryonic ESTs	2.10397	0.00342455	0.142595
EMBV3_18391	RB1	P105-RB	PP110 RB11 retinoblastoma 1	0.671923	0.00345411	0.143596
EMBV3_24729	INA	MGC142838	internexin neuronal intermediate filament protein, alpha	-1.5839	0.00347391	0.143855
EMBV3_31317	NULL	NULL	novel gene; evidence: embryonic ESTs	-0.787035	0.00348566	0.14421
EMBV3_33314	BCO2	BCDO2	MGC179481 beta-carotene oxygenase 2	-1.12271	0.00350963	0.144907
EMBV3_34227	CS	MGC137617	citrate synthase	-1.50906	0.00351212	0.144907
EMBV3_14506	HIST1H1D	NULL	histone cluster 1, H1d	-0.765515	0.00352638	0.14523
EMBV3_12042	ATP5C1	NULL	ATP synthase, H+ transporting, mitochondrial F1 complex, gamma polypeptide 1	-0.971059	0.00354181	0.145468
EMBV3_41292	EPRS	EPRS	MGC128695 glutamyl-prolyl-tRNA synthetase	-1.60264	0.00353901	0.145468
EMBV3_02222	MRPL10	NULL	mitochondrial ribosomal protein L10	-1.07745	0.00355532	0.145607
EMBV3_01928	ACOT11	MGC166303	acyl-CoA thioesterase 11	-0.797876	0.00357713	0.146123
EMBV3_00496	ZBTB8OS	NULL	zinc finger and BTB domain containing 8 opposite strand	-1.35156	0.00358212	0.146195
EMBV3_09203	RPL24	NULL	ribosomal protein L24	-1.13651	0.00359107	0.146428
EMBV3_03519	DNM1L	MGC137633	dynamin 1-like	-0.724233	0.00362056	0.146573
EMBV3_09391	NULL	NULL	novel gene; evidence: embryonic ESTs	-0.819001	0.00361285	0.146573
EMBV3_24337	NULL	NULL	novel gene; evidence: embryonic ESTs	-0.743065	0.00361851	0.146573
EMBV3_05008	LOC539596	NULL	similar to Transforming growth factor-beta induced protein IG-H3 precursor (Beta IG-H3) (Kerato-epithelin) (RGD-containing collagen associated protein) (RGD-CAP)	-1.11044	0.00362527	0.146632
EMBV3_32083	LOC100336512	NULL	hypothetical protein LOC100336512	-1.34855	0.00366699	0.147253
EMBV3_01216	NSMCE2	NULL	non-SMC element 2, MMS21 homolog (S. cerevisiae)	-0.869008	0.00366904	0.147253
EMBV3_23604	CNIH3	NULL	cornichon homolog 3 (Drosophila)	1.1055	0.00369006	0.147655
EMBV3_23733	CSDE1	MGC139021	cold shock domain containing E1, RNA-binding	-0.96573	0.00370039	0.147689
EMBV3_17149	WDR43	NULL	WD repeat domain 43	-1.69025	0.00370037	0.147689
EMBV3_06943	PAPOLA	MGC127552	PAPOLB poly(A) polymerase alpha	-0.685497	0.00371323	0.147822
EMBV3_18221	NULL	NULL	novel gene; evidence: embryonic ESTs	-0.857351	0.0037168	0.147822
EMBV3_16369	NULL	NULL	novel gene; evidence: embryonic ESTs	-0.738998	0.00371441	0.147822
EMBV3_28495	CNTN4	NULL	contactin 4	0.90293	0.00374047	0.147983
EMBV3_41521	NULL	NULL	novel gene; evidence: embryonic ESTs	-1.19031	0.00374029	0.147983
EMBV3_30862	PCNA	MGC128125	proliferating cell nuclear antigen	-1.0328	0.00374718	0.148075
EMBV3_02229	CALM	CALM2	calmodulin-like	-1.25992	0.00384207	0.149461
EMBV3_08339	COX5A	MGC133649	COX5A protein	-0.805315	0.00380845	0.149461
EMBV3_05066	FN1	NULL	fibronectin 1	-1.89557	0.003812	0.149461
EMBV3_17514	NULL	NULL	novel gene; evidence: embryonic ESTs	-0.860048	0.00382328	0.149461
EMBV3_14540	POLE4	NULL	polymerase (DNA-directed), epsilon 4 (p12 subunit)	-0.79616	0.00380489	0.149461
EMBV3_39761	RPS27A	NULL	ribosomal protein S27a	-2.97576	0.00382873	0.149461
EMBV3_19104	CSRP2	MGC133755	cysteine and glycine-rich protein 2	-0.827212	0.00380954	0.149461
EMBV3_04080	HNRNPA0	HNRPA0	heterogeneous nuclear ribonucleoprotein A0	-1.50149	0.0038774	0.150032
EMBV3_13616	LTBR	MGC152267	lymphotoxin beta receptor (TNFR superfamily, member 3)	1.00777	0.00388672	0.150212
EMBV3_03369	USMG5	AGP	DAPIT MGC128614 up-regulated during skeletal muscle growth 5 homolog (mouse)	-0.680924	0.00388983	0.150212
EMBV3_31480	LOC510390	NULL	similar to Vacuolar ATP synthase subunit S1 precursor (V-ATPase subunit S1) (V-ATPase S1 accessory protein) (V-ATPase Ac45 subunit) (C7-1 protein)	1.35775	0.00394298	0.151725
EMBV3_04517	CHP	NULL	calcium binding protein P22	-1.05467	0.00397881	0.152218
EMBV3_14016	SERP1	MGC128678	stress-associated endoplasmic reticulum protein 1	0.660024	0.00399756	0.152548
EMBV3_12778	NULL	NULL	novel gene; evidence: embryonic ESTs	0.795592	0.00401056	0.152915
EMBV3_13830	SGTA	MGC134165	small glutamine-rich tetratricopeptide repeat (TPR)-containing, alpha	-0.928911	0.00401399	0.152917
EMBV3_35608	TTLL3	MGC142578	tubulin tyrosine ligase-like family, member 3	0.810948	0.00402545	0.153065
EMBV3_33870	LOC100337210	NULL	hypothetical protein LOC100337210	-0.670164	0.00404416	0.15342
EMBV3_38365	RBMX	NULL	RNA binding motif protein, X-linked	-1.23914	0.00406548	0.153457
EMBV3_06695	MRPL51	L51mt	MRP-L51 mitochondrial ribosomal protein L51	-1.12427	0.00408067	0.153773
EMBV3_42958	HSD17B10	HADH2	MGC134122 hydroxysteroid (17-beta) dehydrogenase 10	-0.885395	0.00410427	0.154265
EMBV3_07772	LOC781650	NULL	similar to ribosomal protein L10a	-1.82544	0.00410111	0.154265
EMBV3_11894	LOC783462	NULL	similar to ribosomal protein S6-like	-1.69043	0.00410638	0.154265
EMBV3_22195	RPS6	NULL	ribosomal protein S6	-1.76885	0.00410738	0.154265
EMBV3_39650	C5H22orf28	C22orf28	HSPC117 MGC128918 chromosome 22 open reading frame 28 ortholog	1.01635	0.00412143	0.154385
EMBV3_03600	RPL11	MGC127967	ribosomal protein L11	-1.47831	0.00412422	0.154385
EMBV3_06291	ATP5J2	MGC133672	ATP synthase, H+ transporting, mitochondrial F0 complex, subunit F2	-1.07168	0.00415915	0.154668
EMBV3_20885	LOC784354	NULL	similar to 60S ribosomal protein L12	-0.859372	0.00414599	0.154668
EMBV3_15264	LOC785061	NULL	similar to ribosomal protein S4, X-linked X	-1.62929	0.00415143	0.154668
EMBV3_12900	EIF2S1	MGC128972	eukaryotic translation initiation factor 2, subunit 1 alpha, 35kDa	-1.30524	0.0041892	0.15553
EMBV3_02336	RBM43	MGC159967	RNA binding motif protein 43	0.740144	0.00420776	0.155924
EMBV3_31260	MYL9	MGC138944	myosin, light chain 9, regulatory	-1.32895	0.00421014	0.155924
EMBV3_16852	FBXL5	MGC148944	F-box and leucine-rich repeat protein 5	-0.730617	0.00421908	0.156127
EMBV3_33464	MBP	NULL	myelin basic protein	1.05814	0.00422527	0.156134
EMBV3_18861	C13H20ORF27	MGC137204	chromosome 20 open reading frame 27 ortholog	-1.0901	0.00424824	0.156445
EMBV3_20623	LOC100336470	NULL	hypothetical protein LOC100336470	-1.21676	0.00424551	0.156445
EMBV3_08579	NULL	NULL	novel gene; evidence: embryonic ESTs	-0.951103	0.0042599	0.156445
EMBV3_13514	RPL9	NULL	ribosomal protein L9	-1.39602	0.00427453	0.156637
EMBV3_37927	LOC539166	NULL	similar to MGC139200 protein	-1.74065	0.00427503	0.156637
EMBV3_12059	RPL4	NULL	ribosomal protein L4	-1.02457	0.0042884	0.156759
EMBV3_31404	NULL	NULL	novel gene; evidence: embryonic ESTs	-2.0414	0.00431747	0.157448
EMBV3_00462	RPS4Y1	RPS4	RPS4X ribosomal protein S4, Y-linked 1	-1.6663	0.00432705	0.15764
EMBV3_20334	LOC100298868	NULL	similar to solute carrier family 23 (nucleobase transporters), member 2	1.08241	0.0043297	0.15764
EMBV3_19072	IFITM3	NULL	interferon induced transmembrane protein 3 (1-8U)	-1.07346	0.00434692	0.157886
EMBV3_31781	NULL	NULL	novel gene; evidence: embryonic ESTs	-0.738024	0.00435102	0.157908
EMBV3_35346	NULL	NULL	novel gene; evidence: embryonic ESTs	-1.94802	0.00437387	0.158146
EMBV3_06132	NULL	NULL	novel gene; evidence: embryonic ESTs	-0.725358	0.00436901	0.158146
EMBV3_42740	POLR1D	NULL	polymerase (RNA) I polypeptide D, 16kDa	-0.853701	0.00437068	0.158146
EMBV3_14209	RPLP0	ARBP	ribosomal protein, large, P0	-0.876271	0.00437506	0.158146
EMBV3_15686	LOC100297413	NULL	similar to cytochrome c oxidase, subunit VIIc	-0.798339	0.00439257	0.158652
EMBV3_13637	IL10RB	NULL	interleukin 10 receptor, beta	-0.760015	0.00440091	0.158826
EMBV3_30456	AGFG1	HRB	MGC128795 ArfGAP with FG repeats 1	-1.3395	0.00444412	0.159875
EMBV3_25799	SIRT1	NULL	sirtuin (silent mating type information regulation 2 homolog) 1 (S. cerevisiae)	-0.717202	0.00444938	0.159937
EMBV3_00478	LOC614449	NULL	similar to ribosomal protein S4, X-linked X	-0.741272	0.00446223	0.160144
EMBV3_24975	ARF1	NULL	ADP-ribosylation factor 1	-1.25479	0.00448011	0.160659
EMBV3_33232	NULL	NULL	novel gene; evidence: embryonic ESTs	-0.954376	0.0044861	0.160746
EMBV3_22794	NULL	NULL	novel gene; evidence: embryonic ESTs	-0.847923	0.00449721	0.161006
EMBV3_17860	RPL10A	NULL	ribosomal protein L10a	-1.70169	0.00451607	0.161054
EMBV3_42262	NULL	NULL	novel gene; evidence: embryonic ESTs	-1.28245	0.00455264	0.161723
EMBV3_21803	LOC781580	NULL	similar to ribosomal protein S4, X-linked X	-1.71316	0.00458271	0.162085
EMBV3_30777	OSAP	NULL	ovary-specific acidic protein	-0.713131	0.00457879	0.162085
EMBV3_28660	ADNP	NULL	activity-dependent neuroprotector homeobox	-0.672543	0.00464442	0.163063
EMBV3_01949	LOC528262	NULL	intestinal alkaline phosphatase VI	-0.690845	0.00469972	0.163063
EMBV3_06003	MP68	MGC127724	MLQ 6.8 kDa mitochondrial proteolipid	-1.07692	0.0046614	0.163063
EMBV3_33190	NULL	NULL	novel gene; evidence: embryonic ESTs	-0.749827	0.00465889	0.163063
EMBV3_28747	NULL	NULL	novel gene; evidence: embryonic ESTs	-0.68309	0.00463554	0.163063
EMBV3_01895	RPL27	MGC127451	ribosomal protein L27	-2.37545	0.00464778	0.163063
EMBV3_09120	TMEM164	FLJ22679	transmembrane protein 164	1.02454	0.00465831	0.163063
EMBV3_39139	NULL	NULL	novel gene; evidence: embryonic ESTs	0.996501	0.00471822	0.163367
EMBV3_15397	NEIL2	NULL	nei like 2 (E. coli)	0.827707	0.00474304	0.163851
EMBV3_28978	RPS24	NULL	ribosomal protein S24	-2.26027	0.00475324	0.164078
EMBV3_38599	EIF3F	NULL	eukaryotic translation initiation factor 3, subunit F	-0.956308	0.00476827	0.164345
EMBV3_04670	KLHL13	MGC165978	kelch-like 13 (Drosophila)	0.842349	0.00478973	0.164709
EMBV3_05283	TCEB1	MGC137138	transcription elongation factor B (SIII), polypeptide 1 (15kDa, elongin C)	-0.81825	0.00480778	0.165078
EMBV3_42124	FOSL2	NULL	FOS-like antigen 2	0.823537	0.0048353	0.165486
EMBV3_08604	NULL	NULL	novel gene; evidence: embryonic ESTs	-0.861372	0.00482902	0.165486
EMBV3_28173	NULL	NULL	novel gene; evidence: embryonic ESTs	1.00073	0.00485719	0.16564
EMBV3_38809	ARPC5	MGC127179	actin related protein 2/3 complex, subunit 5, 16kDa	-1.09852	0.00488402	0.165985
EMBV3_07334	LOC781612	NULL	similar to ribosomal protein S4, X-linked X	-1.33836	0.00488682	0.165985
EMBV3_10506	COX6B1	COX6B	MGC127294 cytochrome c oxidase subunit VIb polypeptide 1	-0.707089	0.00489292	0.165985
EMBV3_27982	NULL	NULL	novel gene; evidence: embryonic ESTs	-0.995527	0.00490941	0.16617
EMBV3_26228	NULL	NULL	novel gene; evidence: embryonic ESTs	0.982628	0.00491672	0.166198
EMBV3_43486	RPS27A	NULL	ribosomal protein S27a	-2.97517	0.00493135	0.166278
EMBV3_31717	CCNB1	NULL	cyclin B1	-0.980468	0.00497897	0.166456
EMBV3_15073	RPS6	NULL	ribosomal protein S6	-1.89018	0.00499332	0.166456
EMBV3_31575	LOC507271	NULL	similar to ribosomal protein L4	-1.03614	0.00501521	0.166878
EMBV3_29336	NULL	NULL	novel gene; evidence: embryonic ESTs	1.08801	0.00503305	0.167103
EMBV3_17753	TFAP2C	MGC143174	transcription factor AP-2 gamma (activating enhancer binding protein 2 gamma)	-0.782428	0.00504769	0.167343
EMBV3_43784	KRT85	NULL	keratin 85	0.856933	0.00506023	0.167433
EMBV3_36345	RIC8A	MGC139893	RIC8 resistance to inhibitors of cholinesterase 8 homolog A (C. elegans)	1.0455	0.00505844	0.167433
EMBV3_07077	RPLP0	ARBP	ribosomal protein, large, P0	-1.5833	0.005067	0.167492
EMBV3_28695	LOC100299681	NULL	similar to cytochrome c oxidase subunit I	-1.21386	0.00508193	0.167619
EMBV3_20442	LOC523671	NULL	similar to 40S ribosomal protein S26	-2.41295	0.00512642	0.168227
EMBV3_35997	NULL	NULL	novel gene; evidence: embryonic ESTs	0.96783	0.00511262	0.168227
EMBV3_16072	EIF3F	NULL	eukaryotic translation initiation factor 3, subunit F	-1.03161	0.00512516	0.168227
EMBV3_17384	CTNNB1	MGC139922	catenin (cadherin-associated protein), beta 1, 88kDa	-0.991065	0.00514736	0.168432
EMBV3_26346	LOC100299845	NULL	similar to ribosomal protein L5	-0.957151	0.00515967	0.168432
EMBV3_36780	NULL	NULL	novel gene; evidence: embryonic ESTs	0.700071	0.00516105	0.168432
EMBV3_38148	PWP2	NULL	PWP2 periodic tryptophan protein homolog (yeast)	-0.687559	0.00515294	0.168432
EMBV3_28039	HSD17B10	HADH2	MGC134122 hydroxysteroid (17-beta) dehydrogenase 10	-0.761224	0.00519001	0.168829
EMBV3_04675	NULL	NULL	novel gene; evidence: embryonic ESTs	-0.969025	0.00519331	0.168829
EMBV3_40632	LOC613416	NULL	similar to heme binding protein 1	-0.709843	0.00522511	0.16902
EMBV3_00816	NAV1	NULL	neuron navigator 1	-0.694084	0.00524556	0.169432
EMBV3_28381	LOC100299516	NULL	similar to ribosomal protein S6	-1.78838	0.00525267	0.16954
EMBV3_24602	NULL	NULL	novel gene; evidence: embryonic ESTs	1.00167	0.00525993	0.169653
EMBV3_36018	DNAJB1	MGC129124	DnaJ (Hsp40) homolog, subfamily B, member 1	1.08324	0.00532459	0.169928
EMBV3_39890	LOC100295762	NULL	hypothetical protein LOC100295762	1.14093	0.00532376	0.169928
EMBV3_43471	RASA1	NULL	RAS p21 protein activator (GTPase activating protein) 1	0.963729	0.00530701	0.169928
EMBV3_28319	NULL	NULL	novel gene; evidence: embryonic ESTs	1.12663	0.00529369	0.169928
EMBV3_33448	RSPH6A	RSHL1	radial spoke head 6 homolog A (Chlamydomonas)	0.981171	0.00533443	0.169928
EMBV3_19322	TM9SF2	NULL	transmembrane 9 superfamily member 2	0.842767	0.00532971	0.169928
EMBV3_03984	HIST1H2BN	NULL	histone cluster 1, H2bn	-0.922142	0.00535566	0.170002
EMBV3_34923	RPS13	NULL	ribosomal protein S13	-2.70783	0.00534656	0.170002
EMBV3_38882	WDR87	NULL	WD repeat domain 87	0.742212	0.00536083	0.170002
EMBV3_28303	NULL	NULL	novel gene; evidence: embryonic ESTs	-1.05001	0.00535293	0.170002
EMBV3_16946	NFATC4	MGC143267	nuclear factor of activated T-cells, cytoplasmic, calcineurin-dependent 4	1.28282	0.00539291	0.170453
EMBV3_04293	ART5	NULL	ADP-ribosyltransferase 5	0.783958	0.00544887	0.171299
EMBV3_04388	LOC100300693	NULL	similar to ribosomal protein S6	-0.863289	0.00545423	0.171299
EMBV3_36910	TMEM11	NULL	transmembrane protein 11	-0.906496	0.00543606	0.171299
EMBV3_10869	RPL15	NULL	ribosomal protein L15	-1.25604	0.00545822	0.171299
EMBV3_20622	ZKSCAN5	NULL	zinc finger with KRAB and SCAN domains 5	0.936662	0.00543182	0.171299
EMBV3_12112	HNRNPA3	HNRPA3	heterogeneous nuclear ribonucleoprotein A3	-1.77114	0.00549447	0.17138
EMBV3_16959	LOC784731	NULL	similar to ribosomal protein S4, X-linked X	-1.5027	0.00552072	0.171844
EMBV3_43194	NULL	NULL	novel gene; evidence: embryonic ESTs	1.0178	0.00551736	0.171844
EMBV3_30587	LAGE3	NULL	L antigen family, member 3	-0.800515	0.00552859	0.171941
EMBV3_05811	MGC148714	NULL	similar to Cytochrome c oxidase polypeptide VIc-2	-2.2736	0.00555082	0.172396
EMBV3_41070	NULL	NULL	novel gene; evidence: embryonic ESTs	-0.929346	0.00555606	0.17244
EMBV3_17916	ACSL4	FACL4	acyl-CoA synthetase long-chain family member 4	-0.857052	0.00556846	0.172648
EMBV3_27674	NULL	NULL	novel gene; evidence: embryonic ESTs	-0.963452	0.00558035	0.172838
EMBV3_29550	CDH24	NULL	cadherin 24, type 2	-0.894962	0.00558652	0.172911
EMBV3_22952	CDC16	NULL	cell division cycle 16 homolog (S. cerevisiae)	-0.864423	0.00561508	0.17323
EMBV3_36370	LSM7	NULL	LSM7 homolog, U6 small nuclear RNA associated (S. cerevisiae)	-1.0265	0.00561112	0.17323
EMBV3_03348	LOC784489	NULL	similar to polycystic kidney disease 1-like	1.12625	0.00563375	0.173281
EMBV3_02283	NULL	NULL	novel gene; evidence: embryonic ESTs	1.30584	0.00563065	0.173281
EMBV3_36993	PABPC1	NULL	poly(A) binding protein, cytoplasmic 1	-1.73864	0.00564102	0.173293
EMBV3_19578	FTH1	MGC128102	ferritin, heavy polypeptide 1	-0.854513	0.00569435	0.173526
EMBV3_26874	LOC613345	NULL	similar to histone H3.3	-0.659053	0.00570912	0.173526
EMBV3_41973	LOC785421	NULL	similar to ADP-ribosylation factor 1	-1.11255	0.00571193	0.173526
EMBV3_17960	MAP1LC3B	NULL	microtubule-associated protein 1 light chain 3 beta	-0.710161	0.00571463	0.173526
EMBV3_02024	NULL	NULL	novel gene; evidence: embryonic ESTs	-0.671162	0.00570846	0.173526
EMBV3_13567	NULL	NULL	novel gene; evidence: embryonic ESTs	0.896014	0.00569925	0.173526
EMBV3_29113	NULL	NULL	novel gene; evidence: embryonic ESTs	-1.01467	0.00565506	0.173526
EMBV3_40952	NULL	NULL	novel gene; evidence: embryonic ESTs	1.33393	0.00576049	0.173583
EMBV3_14120	ZMYND17	NULL	zinc finger, MYND-type containing 17	1.05655	0.00575636	0.173583
EMBV3_14355	LOC784384	NULL	similar to mCG7602	-1.72488	0.00576641	0.173596
EMBV3_02247	CDIPT	MGC127038	CDP-diacylglycerol--inositol 3-phosphatidyltransferase (phosphatidylinositol synthase)	1.10043	0.00582707	0.174272
EMBV3_22162	NULL	NULL	novel gene; evidence: embryonic ESTs	-0.760482	0.00579722	0.174272
EMBV3_09780	METTL12	NULL	methyltransferase like 12	-0.88615	0.00584329	0.174527
EMBV3_21761	LOC787386	NULL	similar to Olfactory receptor 5AS1 (Olfactory receptor OR11-168)	1.04778	0.00585162	0.174545
EMBV3_35540	RPL7	NULL	ribosomal protein L7	-2.33549	0.00586968	0.174853
EMBV3_13072	ABCA7	NULL	ATP-binding cassette, sub-family A (ABC1), member 7	0.929973	0.00588192	0.175102
EMBV3_01144	DST	NULL	dystonin	-0.669521	0.00589683	0.175221
EMBV3_14694	LOC100301168	NULL	similar to high-mobility group box 1	-1.32953	0.0059057	0.175277
EMBV3_36497	ATP6V1B2	NULL	ATPase, H+ transporting, lysosomal 56/58kDa, V1 subunit B2	-1.44872	0.00591023	0.175277
EMBV3_19831	NULL	NULL	novel gene; evidence: embryonic ESTs	-0.752566	0.00594125	0.17574
EMBV3_03309	PUM2	KIAA0235	pumilio homolog 2 (Drosophila)	1.04077	0.00594308	0.17574
EMBV3_28001	LOC524269	NULL	similar to ribosomal protein S15a	-1.36549	0.00596056	0.17575
EMBV3_04823	NULL	NULL	novel gene; evidence: embryonic ESTs	-1.14911	0.00596194	0.17575
EMBV3_31117	LSM7	NULL	LSM7 homolog, U6 small nuclear RNA associated (S. cerevisiae)	-0.752779	0.00599697	0.176322
EMBV3_33127	LOC784762	NULL	similar to 60S ribosomal protein L12	-2.37604	0.00603569	0.177345
EMBV3_40590	DLGAP5	DLG7	MGC142311 discs, large (Drosophila) homolog-associated protein 5	-0.862548	0.00606738	0.177814
EMBV3_20793	EPHA2	NULL	EPH receptor A2	1.09163	0.00609244	0.178061
EMBV3_09363	LOC781851	NULL	similar to mCG7176	-1.58917	0.00610272	0.178061
EMBV3_14399	FKBP11	MGC134495	FK506 binding protein 11, 19 kDa	-0.776163	0.00610679	0.178061
EMBV3_03960	ATP5A1	MGC139059	ATP synthase, H+ transporting, mitochondrial F1 complex, alpha subunit 1, cardiac muscle	-2.08882	0.00622613	0.178138
EMBV3_21235	BMP7	NULL	bone morphogenetic protein 7	0.903775	0.00621567	0.178138
EMBV3_04139	CAV1	NULL	caveolin 1, caveolae protein, 22kDa	0.9875	0.00614294	0.178138
EMBV3_04038	COTL1	MGC137989	coactosin-like 1 (Dictyostelium)	0.993598	0.00612526	0.178138
EMBV3_22351	LOC618660	NULL	similar to olfactory receptor Olr1353	0.734223	0.00613452	0.178138
EMBV3_32393	LOC787484	NULL	similar to ribosomal protein L10a	-1.41993	0.00614934	0.178138
EMBV3_35030	MEP1B	NULL	meprin A, beta	0.989838	0.00619767	0.178138
EMBV3_16937	MTRF1L	MGC137648	mitochondrial translational release factor 1-like	0.939693	0.00619954	0.178138
EMBV3_43263	IRF5	NULL	interferon regulatory factor 5	1.00634	0.0062058	0.178138
EMBV3_16694	FIS1	MGC127603	fission 1 (mitochondrial outer membrane) homolog (S. cerevisiae)	0.665817	0.00615037	0.178138
EMBV3_20008	SLC43A2	MGC140534	solute carrier family 43, member 2	0.86699	0.00619478	0.178138
EMBV3_01713	SNX24	MGC139539	sorting nexin 24	-0.875495	0.00614068	0.178138
EMBV3_30939	LOC785705	NULL	similar to mCG10725	-2.25234	0.00621724	0.178138
EMBV3_30832	LOC783726	NULL	similar to ubiquitin-like/S30 ribosomal fusion protein	-0.932439	0.00624146	0.178248
EMBV3_28715	B3GNT9	NULL	UDP-GlcNAc:betaGal beta-1,3-N-acetylglucosaminyltransferase 9	0.896891	0.00630838	0.178748
EMBV3_16274	CYR61	CCN1	GIG1 MGC128088 cysteine-rich, angiogenic inducer, 61	1.39507	0.00627643	0.178748
EMBV3_42698	LOC618220	NULL	similar to ribosomal protein L6-like	-1.25894	0.0062863	0.178748
EMBV3_41300	NULL	NULL	novel gene; evidence: embryonic ESTs	-0.7764	0.00631172	0.178748
EMBV3_06713	AP2B1	CLAPB1	adaptor-related protein complex 2, beta 1 subunit	0.916014	0.00629528	0.178748
EMBV3_17163	PSMA6	MGC134228	proteasome (prosome, macropain) subunit, alpha type, 6	-1.27251	0.00627739	0.178748
EMBV3_40386	RPS29	NULL	ribosomal protein S29	-2.20017	0.00628755	0.178748
EMBV3_01904	NULL	NULL	novel gene; evidence: embryonic ESTs	0.956973	0.00632236	0.178902
EMBV3_15254	KCTD3	NULL	potassium channel tetramerisation domain containing 3	-0.78149	0.00634065	0.179121
EMBV3_15913	LOC100190912	NULL	hypothetical LOC100190912	0.973546	0.00634966	0.179121
EMBV3_26508	HIG2	MGC166401	hypoxia-inducible protein 2	0.932443	0.00637473	0.179469
EMBV3_07974	NULL	NULL	novel gene; evidence: embryonic ESTs	0.972205	0.00639015	0.179552
EMBV3_38136	TMEM144	MGC165857	transmembrane protein 144	0.97996	0.00639272	0.179552
EMBV3_07301	LOC100138261	NULL	hypothetical protein LOC100138261	1.01732	0.00645521	0.180052
EMBV3_29738	NULL	NULL	novel gene; evidence: embryonic ESTs	-0.789177	0.00644104	0.180052
EMBV3_19025	FABP7	MGC140550	fatty acid binding protein 7, brain	0.96037	0.00647997	0.180323
EMBV3_24434	LOC100336400	NULL	ubiquitin-conjugating enzyme E2D 3-like	-0.905998	0.00649374	0.180363
EMBV3_09692	LOC781224	NULL	similar to Histone H3.3B CG8989-PA	-1.21131	0.00649736	0.180363
EMBV3_39923	LOC509415	NULL	similar to ribosomal protein L4	-0.918994	0.0065464	0.180684
EMBV3_33545	LOC783070	NULL	similar to 60S ribosomal protein L5	-0.994295	0.00653805	0.180684
EMBV3_12493	NULL	NULL	novel gene; evidence: embryonic ESTs	0.704264	0.00652202	0.180684
EMBV3_16626	SEMA6C	NULL	sema domain, transmembrane domain (TM), and cytoplasmic domain, (semaphorin) 6C	1.3267	0.00654891	0.180684
EMBV3_36056	KLHL18	MGC148697	kelch-like 18 (Drosophila)	-1.02526	0.00654534	0.180684
EMBV3_27441	H3F3B	H3F3A	H3 histone, family 3B (H3.3B)	-0.722155	0.00655715	0.180706
EMBV3_42411	NULL	NULL	novel gene; evidence: embryonic ESTs	-0.72439	0.00656967	0.180706
EMBV3_05382	NULL	NULL	novel gene; evidence: embryonic ESTs	1.10457	0.00656626	0.180706
EMBV3_13286	NULL	NULL	novel gene; evidence: embryonic ESTs	1.1165	0.00656812	0.180706
EMBV3_23564	LOC783492	NULL	similar to olfactory receptor, family 7, subfamily A, member 17	0.942415	0.00663564	0.18087
EMBV3_12096	MFSD3	MGC140173	major facilitator superfamily domain containing 3	0.988789	0.00663427	0.18087
EMBV3_10358	TPM4	NULL	tropomyosin 4	-2.90306	0.00659215	0.18087
EMBV3_19515	YIPF5	MGC126987	Yip1 domain family, member 5	-0.733956	0.00660511	0.18087
EMBV3_11023	DAB2	NULL	disabled homolog 2, mitogen-responsive phosphoprotein (Drosophila)	-1.24365	0.00662651	0.18087
EMBV3_30497	BCAR3	MGC127863	breast cancer anti-estrogen resistance 3	-0.832286	0.00670624	0.182062
EMBV3_12803	SDHB	MGC127046	succinate dehydrogenase complex, subunit B, iron sulfur (Ip)	-1.0364	0.0067321	0.1824
EMBV3_10450	VAT1	SLC18A1	vesicle amine transport protein 1 homolog (T. californica)	-1.89812	0.00675534	0.182592
EMBV3_35215	B4GALT3	MGC143068	UDP-Gal:betaGlcNAc beta 1,4- galactosyltransferase, polypeptide 3	-0.948811	0.00680979	0.182901
EMBV3_21144	MPP3	MPP3	membrane protein, palmitoylated 3 (MAGUK p55 subfamily member 3)	0.935497	0.00681564	0.182901
EMBV3_36123	NDFIP2	NULL	Nedd4 family interacting protein 2	0.955132	0.00681431	0.182901
EMBV3_21018	RYK	NULL	RYK receptor-like tyrosine kinase	0.979175	0.00679505	0.182901
EMBV3_04758	VPS37A	MGC137205	vacuolar protein sorting 37 homolog A (S. cerevisiae)	-0.83557	0.00680218	0.182901
EMBV3_30649	NULL	NULL	novel gene; evidence: embryonic ESTs	-0.90119	0.00681024	0.182901
EMBV3_20185	SKP1	MGC127638	SKP1A S-phase kinase-associated protein 1	-0.650092	0.00686015	0.183668
EMBV3_00199	NULL	NULL	novel gene; evidence: embryonic ESTs	1.11815	0.00690639	0.18447
EMBV3_08267	ATP5B	NULL	ATP synthase, H+ transporting, mitochondrial F1 complex, beta polypeptide	-1.41046	0.00692427	0.184729
EMBV3_33169	NULL	NULL	novel gene; evidence: embryonic ESTs	0.9579	0.00692213	0.184729
EMBV3_22253	ELF3	MGC139318	E74-like factor 3 (ets domain transcription factor, epithelial-specific )	0.967906	0.00695825	0.185131
EMBV3_35124	LOC788160	NULL	similar to olfactory receptor, family 6, subfamily C, member 1	1.05209	0.00697451	0.185413
EMBV3_04908	RPL26	NULL	ribosomal protein L26	-1.45601	0.00698733	0.185645
EMBV3_18022	EFHA1	MGC142737	EF-hand domain family, member A1	-0.890656	0.00700907	0.185949
EMBV3_26635	C24H18orf21	C18orf21	chromosome 18 open reading frame 21 ortholog	-0.870026	0.00706273	0.186117
EMBV3_07741	TRIM63	MGC137423	tripartite motif-containing 63	-1.30256	0.0070484	0.186117
EMBV3_00090	NULL	NULL	novel gene; evidence: embryonic ESTs	-1.00313	0.00703717	0.186117
EMBV3_04931	SLC19A3	MGC165775	solute carrier family 19, member 3	-0.650153	0.00706721	0.186126
EMBV3_26098	LOC100297758	NULL	similar to histone cluster 2, H2aa3	-1.29604	0.00718422	0.187432
EMBV3_32898	LOC100337184	NULL	hypothetical protein LOC100337184	0.910934	0.00715845	0.187432
EMBV3_11695	LOC619156	NULL	similar to ribosomal protein L17	-0.814764	0.00718515	0.187432
EMBV3_02663	NULL	NULL	novel gene; evidence: embryonic ESTs	0.888807	0.00717781	0.187432
EMBV3_17286	NULL	NULL	novel gene; evidence: embryonic ESTs	1.09125	0.00716582	0.187432
EMBV3_40254	PFDN1	NULL	prefoldin subunit 1	-0.683026	0.00717738	0.187432
EMBV3_36169	UBFD1	MGC165765	ubiquitin family domain containing 1	-0.664649	0.00718765	0.187432
EMBV3_34964	EEF2K	NULL	eukaryotic elongation factor-2 kinase	1.01604	0.00723246	0.18769
EMBV3_29833	LOC100336834	NULL	hCG1994130-like	-1.84094	0.00723864	0.18769
EMBV3_21161	OGFOD2	NULL	2-oxoglutarate and iron-dependent oxygenase domain containing 2	1.23665	0.00722713	0.18769
EMBV3_10118	LOC100294784	NULL	similar to ribosomal protein L39	-0.71672	0.00728492	0.188242
EMBV3_24774	MRPS11	MGC127419	mitochondrial ribosomal protein S11	0.880398	0.00730938	0.188767
EMBV3_04481	NULL	NULL	novel gene; evidence: embryonic ESTs	0.902622	0.00731902	0.188908
EMBV3_12279	APOA1BP	AIBP	apolipoprotein A-I binding protein	-0.751933	0.0074689	0.189262
EMBV3_21173	CL46	CL-46	collectin -46	0.928062	0.00753992	0.189262
EMBV3_03749	COX6A1	VIA_L	cytochrome c oxidase subunit VIa polypeptide 1	-1.19785	0.0075964	0.189262
EMBV3_37529	CYFIP1	NULL	cytoplasmic FMR1 interacting protein 1	-0.735861	0.00748109	0.189262
EMBV3_14408	FASLG	NULL	Fas ligand	1.04932	0.00757335	0.189262
EMBV3_32500	FTSJ2	NULL	FtsJ homolog 2 (E. coli)	0.891658	0.00741901	0.189262
EMBV3_42375	ISCA1	MGC127704	iron-sulfur cluster assembly 1 homolog (S. cerevisiae)	-1.03144	0.00755977	0.189262
EMBV3_39469	LOC615008	NULL	similar to HCV F-transactivated protein 1	0.712735	0.00756779	0.189262
EMBV3_12052	LOC784738	NULL	similar to 40S ribosomal protein S12	-1.2677	0.0075782	0.189262
EMBV3_21552	LOC788626	NULL	similar to hCG1811267	0.857186	0.0075709	0.189262
EMBV3_21492	NULL	NULL	novel gene; evidence: embryonic ESTs	0.65227	0.00738249	0.189262
EMBV3_39967	MTRF1L	MGC137648	mitochondrial translational release factor 1-like	0.99168	0.00758791	0.189262
EMBV3_17682	DZIP3	MGC137859	DAZ interacting protein 3, zinc finger	-1.29497	0.0073755	0.189262
EMBV3_12224	RPL27A	NULL	ribosomal protein L27a	-1.80527	0.00742239	0.189262
EMBV3_12188	RPL5	MGC128408	ribosomal protein L5	-0.955372	0.00754446	0.189262
EMBV3_28213	RPS21	MGC133562	ribosomal protein S21	-2.77431	0.00751878	0.189262
EMBV3_37848	RPS3	MGC127206	ribosomal protein S3	-2.20365	0.00746654	0.189262
EMBV3_03784	RPS7	MGC165697	ribosomal protein S7	-1.65578	0.00749612	0.189262
EMBV3_06189	RPSA	LAMR1	ribosomal protein SA	-1.60419	0.00748604	0.189262
EMBV3_36800	ZNF813	NULL	zinc finger protein 813	-0.787191	0.00757624	0.189262
EMBV3_30345	LOC100296205	NULL	similar to ribosomal protein L36	-2.5374	0.00760018	0.189262
EMBV3_43703	LOC100299267	NULL	similar to pyruvate dehydrogenase phosphatase	-1.0096	0.00741872	0.189262
EMBV3_13943	NULL	NULL	novel gene; evidence: embryonic ESTs	-1.10182	0.00749841	0.189262
EMBV3_26140	MASP1	MGC140512	RPIB9 mannan-binding lectin serine peptidase 1 (C4/C2 activating component of Ra-reactive factor)	0.794909	0.00762444	0.189532
EMBV3_26896	ELAVL3	NULL	ELAV (embryonic lethal, abnormal vision, Drosophila)-like 3 (Hu antigen C)	0.969848	0.00765872	0.190081
EMBV3_00885	NULL	NULL	novel gene; evidence: embryonic ESTs	-0.650333	0.00767669	0.190355
EMBV3_15442	NULL	NULL	novel gene; evidence: embryonic ESTs	-0.698555	0.00770653	0.190848
EMBV3_22578	NULL	NULL	novel gene; evidence: embryonic ESTs	-0.672133	0.00771686	0.19095
EMBV3_39846	SPG21	MGC140003	spastic paraplegia 21 (autosomal recessive, Mast syndrome)	0.78973	0.00771909	0.19095
EMBV3_31952	DCTPP1	MGC133613	RS21-C6 XTP3TPA dCTP pyrophosphatase 1	0.792539	0.00773742	0.191299
EMBV3_16098	LOC100294880	NULL	similar to upregulated during skeletal muscle growth 5	-0.899048	0.00780149	0.191415
EMBV3_37971	LOC787249	NULL	similar to Olfactory receptor 1J4 (Olfactory receptor OR9-21) (HTPCRX01)	0.929647	0.00778087	0.191415
EMBV3_04020	NDUFS3	NULL	NADH dehydrogenase (ubiquinone) Fe-S protein 3, 30kDa (NADH-coenzyme Q reductase)	-1.04416	0.00776885	0.191415
EMBV3_16864	WFDC3	NULL	WAP four-disulfide core domain 3	1.10522	0.00780985	0.191415
EMBV3_11988	SFRS5	MGC166270	splicing factor, arginine/serine-rich 5	-0.838662	0.00778763	0.191415
EMBV3_32783	AUH	MGC140404	AU RNA binding protein/enoyl-Coenzyme A hydratase	0.98209	0.00783133	0.191838
EMBV3_08979	NULL	NULL	novel gene; evidence: embryonic ESTs	0.876805	0.00783722	0.191878
EMBV3_13251	LOC538831	NULL	similar to CG11877 CG11877-PA	-0.657746	0.00786353	0.19221
EMBV3_42239	NULL	NULL	novel gene; evidence: embryonic ESTs	-0.706333	0.00785846	0.19221
EMBV3_00844	PSMC5	NULL	proteasome (prosome, macropain) 26S subunit, ATPase, 5	-1.27631	0.00786161	0.19221
EMBV3_32030	MICAL2	NULL	microtubule associated monoxygenase, calponin and LIM domain containing 2	1.04918	0.00787659	0.192254
EMBV3_21303	PSMB6	MGC128291	proteasome (prosome, macropain) subunit, beta type, 6	0.785773	0.00788202	0.192254
EMBV3_31034	NCAN	NULL	neurocan	0.987423	0.0079	0.192374
EMBV3_25244	IL1RN	NULL	interleukin 1 receptor antagonist	-0.674707	0.00791227	0.192535
EMBV3_16022	LOC100299712	NULL	similar to zinc finger protein 347	-0.749784	0.00791515	0.192535
EMBV3_00658	SLC19A3	MGC165775	solute carrier family 19, member 3	-0.665889	0.00796108	0.193237
EMBV3_40235	JAG2	NULL	jagged 2	1.07618	0.00797013	0.193353
EMBV3_35780	COMMD6	MGC137215	COMM domain containing 6	-0.679594	0.00804494	0.193448
EMBV3_39997	HSPA8	HSPA10	Hsc70 MGC128130 heat shock 70kDa protein 8	-1.49289	0.00799892	0.193448
EMBV3_08565	LOC507171	NULL	similar to cytochrome b5 domain containing 1	0.974208	0.00806245	0.193448
EMBV3_39291	LOC509006	NULL	similar to Mhc class I heavy chain	0.65835	0.00805235	0.193448
EMBV3_24053	LOC783541	NULL	similar to mCG49427	-1.52583	0.00808001	0.193448
EMBV3_42117	LOC785540	NULL	similar to cytochrome P450, family 2, subfamily C, polypeptide 19	-0.760405	0.00804912	0.193448
EMBV3_33854	NMNAT1	MGC139127	nicotinamide nucleotide adenylyltransferase 1	-0.759037	0.00801821	0.193448
EMBV3_43167	NULL	NULL	novel gene; evidence: embryonic ESTs	-0.731508	0.00806752	0.193448
EMBV3_03797	NULL	NULL	novel gene; evidence: embryonic ESTs	0.909399	0.00801058	0.193448
EMBV3_04597	NULL	NULL	novel gene; evidence: embryonic ESTs	0.954683	0.00808099	0.193448
EMBV3_13185	RND3	MGC148524	Rho family GTPase 3	-0.725395	0.00798534	0.193448
EMBV3_12218	RPL35A	MGC137069	ribosomal protein L35a	-1.00892	0.00804681	0.193448
EMBV3_16278	NCOA4	MGC138109	nuclear receptor coactivator 4	-1.12568	0.00805692	0.193448
EMBV3_10823	LOC100139249	NULL	similar to ubiquitin and ribosomal protein S27a	-2.7462	0.00811359	0.194125
EMBV3_17878	COX6A1	VIA_L	cytochrome c oxidase subunit VIa polypeptide 1	-1.15695	0.0081315	0.194197
EMBV3_39120	NULL	NULL	novel gene; evidence: embryonic ESTs	-0.937767	0.00812533	0.194197
EMBV3_01404	FAM53C	MGC137468	family with sequence similarity 53, member C	-0.917486	0.008159	0.194552
EMBV3_42907	LOC100299171	NULL	similar to DNA replication complex GINS protein PSF2	-1.10296	0.00816154	0.194552
EMBV3_07662	FRMD4A	NULL	FERM domain containing 4A	-1.0504	0.00818648	0.194897
EMBV3_35273	NULL	NULL	novel gene; evidence: embryonic ESTs	0.651368	0.00818896	0.194897
EMBV3_05702	PPYR1	NULL	pancreatic polypeptide receptor 1	1.04324	0.00820564	0.195089
EMBV3_08052	LOC786728	NULL	similar to ribosomal protein L27a-like	-2.3017	0.00824149	0.195259
EMBV3_35673	NDUFS2	MGC140012	NADH dehydrogenase (ubiquinone) Fe-S protein 2, 49kDa (NADH-coenzyme Q reductase)	-1.03182	0.00824028	0.195259
EMBV3_07499	HSD11B1	NULL	hydroxysteroid (11-beta) dehydrogenase 1	0.768301	0.00824735	0.195259
EMBV3_07917	ABCB1	MDR1	ATP-binding cassette, sub-family B (MDR/TAP), member 1	-0.6624	0.00831957	0.195308
EMBV3_31938	COLEC12	MGC155255	collectin sub-family member 12	0.700843	0.00832714	0.195308
EMBV3_34192	LOC100337029	NULL	ribosomal protein L23a-like	-3.08545	0.00831178	0.195308
EMBV3_20381	LOC525507	NULL	similar to potassium voltage-gated channel, shaker-related subfamily, member 3	0.894243	0.00828945	0.195308
EMBV3_14289	LOC786131	NULL	similar to ribosomal protein L17	-0.89925	0.00827043	0.195308
EMBV3_16063	NEDD4	NULL	neural precursor cell expressed, developmentally down-regulated 4	0.814355	0.00826988	0.195308
EMBV3_35066	NULL	NULL	novel gene; evidence: embryonic ESTs	-0.749471	0.00831349	0.195308
EMBV3_40490	LOC100140857	NULL	hypothetical protein LOC100140857	0.825311	0.00828322	0.195308
EMBV3_22841	RPL23	MGC127875	ribosomal protein L23	-1.24749	0.0082777	0.195308
EMBV3_05896	TSC22D3	MGC139363	MGC140201 TSC22 domain family, member 3	-0.73675	0.00832416	0.195308
EMBV3_35129	NULL	NULL	novel gene; evidence: embryonic ESTs	-0.681229	0.00834557	0.195436
EMBV3_09725	MRPS11	MGC127419	mitochondrial ribosomal protein S11	1.01223	0.00835362	0.195523
EMBV3_12654	NULL	NULL	novel gene; evidence: embryonic ESTs	0.990808	0.00835967	0.195547
EMBV3_06387	ANKRD26	NULL	ankyrin repeat domain 26	-0.664591	0.00839129	0.195897
EMBV3_31079	EIF1	SUI1	eukaryotic translation initiation factor 1	-2.3499	0.00842647	0.195897
EMBV3_16503	LOC781724	NULL	similar to ribosomal protein L6-like	-0.76513	0.00841405	0.195897
EMBV3_14812	LOC786966	NULL	similar to rCG59523	0.707198	0.00843889	0.195897
EMBV3_40170	CPNE1	MGC143186	copine I	1.09142	0.00840733	0.195897
EMBV3_07229	RILPL2	MGC151657	Rab interacting lysosomal protein-like 2	0.947332	0.00838849	0.195897
EMBV3_07020	ASTN2	NULL	astrotactin 2	0.784166	0.00849093	0.196111
EMBV3_16606	NULL	NULL	novel gene; evidence: embryonic ESTs	-0.75156	0.00847633	0.196111
EMBV3_10650	NULL	NULL	novel gene; evidence: embryonic ESTs	1.00304	0.0084758	0.196111
EMBV3_22656	NULL	NULL	novel gene; evidence: embryonic ESTs	1.01919	0.00848541	0.196111
EMBV3_42474	SYNGR2	Cellugyrin	synaptogyrin 2	-0.701216	0.00847061	0.196111
EMBV3_43375	HSPB8	NULL	heat shock 22kDa protein 8	0.744402	0.0086157	0.196792
EMBV3_31699	LOC100335305	NULL	ribosomal protein S29-like	-1.30027	0.00861673	0.196792
EMBV3_34149	MYO5C	NULL	myosin VC	0.708075	0.00857279	0.196792
EMBV3_17065	NULL	NULL	novel gene; evidence: embryonic ESTs	1.16251	0.00861082	0.196792
EMBV3_22292	RPL38	MGC133564	ribosomal protein L38	-0.778007	0.00859915	0.196792
EMBV3_20913	ZKSCAN5	NULL	zinc finger with KRAB and SCAN domains 5	0.722928	0.00862809	0.196853
EMBV3_08530	NULL	NULL	novel gene; evidence: embryonic ESTs	-1.18513	0.00864817	0.197013
EMBV3_33866	NULL	NULL	novel gene; evidence: embryonic ESTs	-0.869653	0.00864719	0.197013
EMBV3_42077	SERPINF2	PLI	serpin peptidase inhibitor, clade F (alpha-2 antiplasmin, pigment epithelium derived factor), member 2	0.868744	0.00865977	0.197078
EMBV3_04713	LOC781102	NULL	similar to Eukaryotic translation initiation factor 1 (eIF1) (Protein translation factor SUI1 homolog) (Sui1iso1) (A121)	-0.941591	0.00868582	0.197175
EMBV3_41369	PRRG2	MGC127653	proline rich Gla (G-carboxyglutamic acid) 2	0.766942	0.0086808	0.197175
EMBV3_04701	E2F1	NULL	E2F transcription factor 1	0.989441	0.00874052	0.197426
EMBV3_03918	C5H12orf41	C12orf41	FLJ20436 MGC133943 chromosome 12 open reading frame 41 ortholog	0.664656	0.00881259	0.198064
EMBV3_42668	FTH1	MGC128102	ferritin, heavy polypeptide 1	-1.97472	0.00881007	0.198064
EMBV3_20580	HOXA7	NULL	homeobox A7	0.933205	0.00883948	0.19857
EMBV3_31546	FAM96A	MGC127083	family with sequence similarity 96, member A	-0.854566	0.00887578	0.198714
EMBV3_22449	GTPBP4	NULL	GTP binding protein 4	-0.928983	0.00888105	0.198714
EMBV3_16342	PPP1R14A	NULL	protein phosphatase 1, regulatory (inhibitor) subunit 14A	-0.771881	0.00887872	0.198714
EMBV3_27871	LOC785028	NULL	similar to Uncharacterized protein C1orf190 homolog	0.880872	0.00890857	0.199231
EMBV3_22558	NULL	NULL	novel gene; evidence: embryonic ESTs	-0.663293	0.00892928	0.199398
EMBV3_32268	CCM2	NULL	cerebral cavernous malformation 2	0.777814	0.00898572	0.199848
EMBV3_28077	NULL	NULL	novel gene; evidence: embryonic ESTs	-1.07021	0.00903894	0.200082
EMBV3_30055	NULL	NULL	novel gene; evidence: embryonic ESTs	0.844117	0.00904323	0.200082
EMBV3_12474	SERF2	NULL	small EDRK-rich factor 2	0.944034	0.00907475	0.200371
EMBV3_16009	LOC100295149	NULL	similar to nucleophosmin 1	-0.886812	0.0090954	0.200533
EMBV3_11613	RAB13	MGC134259	RAB13, member RAS oncogene family	0.774129	0.00914592	0.201032
EMBV3_31682	LOC615595	NULL	similar to ribosomal protein L10	-1.14209	0.00913454	0.201032
EMBV3_22149	NULL	NULL	novel gene; evidence: embryonic ESTs	-0.674049	0.00919389	0.201241
EMBV3_01981	UBE3C	NULL	ubiquitin protein ligase E3C	0.70873	0.00919362	0.201241
EMBV3_15463	NULL	NULL	novel gene; evidence: embryonic ESTs	1.12955	0.00921488	0.201303
EMBV3_09547	LOC100336796	NULL	hedgehog acyltransferase-like	0.701148	0.00921971	0.201311
EMBV3_32750	LMAN2L	MGC129002	lectin, mannose-binding 2-like	0.733776	0.00924194	0.201409
EMBV3_31110	SMARCA2	MGC148877	SWI/SNF related, matrix associated, actin dependent regulator of chromatin, subfamily a, member 2	1.15041	0.00927397	0.201552
EMBV3_05795	NULL	NULL	novel gene; evidence: embryonic ESTs	-1.02693	0.00929271	0.20157
EMBV3_23405	NULL	NULL	novel gene; evidence: embryonic ESTs	0.77079	0.00929831	0.20157
EMBV3_29045	HNRNPAB	HNRPAB	MGC128167 heterogeneous nuclear ribonucleoprotein A/B	-0.688231	0.00930554	0.20157
EMBV3_36377	NULL	NULL	novel gene; evidence: embryonic ESTs	0.92935	0.00931475	0.201634
EMBV3_30068	LOC100300832	NULL	similar to ribosomal protein L23a	-1.74045	0.00933435	0.201961
EMBV3_17739	NULL	NULL	novel gene; evidence: embryonic ESTs	-1.07189	0.00934485	0.201963
EMBV3_06182	NULL	NULL	novel gene; evidence: embryonic ESTs	1.01613	0.00936365	0.201963
EMBV3_34054	LOC618633	MGC148746	similar to Myeloid-associated differentiation marker	-1.65059	0.00936401	0.201963
EMBV3_03176	EIF4H	WBSCR1	eukaryotic translation initiation factor 4H	0.986525	0.00940797	0.202392
EMBV3_12996	TMCC2	MGC139674	transmembrane and coiled-coil domain family 2	0.974277	0.00940605	0.202392
EMBV3_05078	LOC784270	NULL	similar to hCG2038584	-0.667421	0.00943141	0.202621
EMBV3_11804	LOC616777	NULL	similar to HWKM1940	1.03477	0.00946053	0.20304
EMBV3_41754	NULL	NULL	novel gene; evidence: embryonic ESTs	1.07276	0.00946652	0.203072
EMBV3_23073	C19H17orf37	C17orf37	MGC142432 chromosome 17 open reading frame 37 ortholog	0.742385	0.00960489	0.203203
EMBV3_24671	CCDC85C	NULL	coiled-coil domain containing 85C	0.929277	0.00948482	0.203203
EMBV3_18426	KLHDC8B	MGC142469	kelch domain containing 8B	0.993431	0.00959092	0.203203
EMBV3_07857	KPNA2	MGC127507	karyopherin alpha 2 (RAG cohort 1, importin alpha 1)	-0.798576	0.00949327	0.203203
EMBV3_28270	LOC100299671	NULL	similar to COP9 signalosome subunit 8	0.878235	0.00960364	0.203203
EMBV3_18913	LOC100336969	NULL	alpha-galactosidase A-like	-1.34285	0.00951951	0.203203
EMBV3_28218	LOC100337161	NULL	kinesin family member 1B-like	0.666321	0.00953888	0.203203
EMBV3_25129	NULL	NULL	novel gene; evidence: embryonic ESTs	-0.666419	0.00955651	0.203203
EMBV3_26675	NULL	NULL	novel gene; evidence: embryonic ESTs	0.908772	0.00949135	0.203203
EMBV3_31878	LOC100335578	NULL	hypothetical protein LOC100335578	0.864194	0.00967849	0.203484
EMBV3_32719	LOC789553	NULL	similar to Uncharacterized protein C2orf54 homolog	0.836119	0.00968375	0.203484
EMBV3_20722	PSMB1	MGC133525	proteasome (prosome, macropain) subunit, beta type, 1	0.815743	0.00972871	0.203484
EMBV3_39663	UBE2F	NULL	ubiquitin-conjugating enzyme E2F (putative)	-0.664193	0.00969833	0.203484
EMBV3_02465	LOC781566	NULL	similar to Histone H3.3B CG8989-PA	-1.72024	0.00974888	0.203678
EMBV3_40673	CALM3	CALM1	MGC128137 MGC140648 calmodulin 3 (phosphorylase kinase, delta)	0.971041	0.00978923	0.203946
EMBV3_05149	NEU3	NULL	sialidase 3 (membrane sialidase)	0.842752	0.00982745	0.203946
EMBV3_04434	NULL	NULL	novel gene; evidence: embryonic ESTs	-1.3412	0.00981066	0.203946
EMBV3_20357	RPLP0	ARBP	ribosomal protein, large, P0	-1.28521	0.00982663	0.203946

## Sheet: Table S7
Table S7: List of differentially expressed probes in CVT vs. CVO representing the 3‘-UTR variants
Probe ID	Target location	Gene symbol	Gene synonyms	Description	log2FC	P.Value	Adj.P.Val
EMBV3_01928	UTR3_Alt	ACOT11	MGC166303	acyl-CoA thioesterase 11	-0.797876	0.00357713	0.146123
EMBV3_36938	UTR3_Alt	ADSS	ADSS2	AMPASE2 adenylosuccinate synthase	-0.869104	0.0010406	0.0861829
EMBV3_29581	UTR3_Alt	AEBP2	MGC142819	AE binding protein 2	-0.981107	0.000148413	0.0366735
EMBV3_23497	UTR3_Alt	AHCYL2	NULL	adenosylhomocysteinase-like 2	-0.854276	0.000711391	0.0729458
EMBV3_35676	UTR3_Alt	ARFGAP3	MGC137888	ADP-ribosylation factor GTPase activating protein 3	-0.969707	3.62e-05	0.0226878
EMBV3_13161	UTR3_Alt	ARID2	NULL	AT rich interactive domain 2 (ARID, RFX-like)	-0.761759	8.16e-05	0.0298235
EMBV3_11812	UTR3_Alt	ATP6V1D	VATD	ATPase, H+ transporting, lysosomal 34kDa, V1 subunit D	-1.16895	6.02e-05	0.0267299
EMBV3_39650	UTR3_Alt	C5H22orf28	C22orf28	HSPC117 MGC128918 chromosome 22 open reading frame 28 ortholog	1.01635	0.00412143	0.154385
EMBV3_19115	UTR3_Alt	CALM1	NULL	calmodulin 1 (phosphorylase kinase, delta)	-1.10987	2.09e-05	0.0185619
EMBV3_17852	UTR3_Alt	CAPN2	MGC138930	calpain 2, (m/II) large subunit	-0.746845	0.00128602	0.0973981
EMBV3_04139	UTR3_Alt	CAV1	NULL	caveolin 1, caveolae protein, 22kDa	0.9875	0.00614294	0.178138
EMBV3_43481	UTR3_Alt	CHODL	NULL	chondrolectin	0.928719	0.00335194	0.141175
EMBV3_36069	UTR3_Alt	CLINT1	MGC159872	clathrin interactor 1	-0.932162	6.97e-06	0.010871
EMBV3_31938	UTR3_Alt	COLEC12	MGC155255	collectin sub-family member 12	0.700843	0.00832714	0.195308
EMBV3_34227	UTR3_Alt	CS	MGC137617	citrate synthase	-1.50906	0.00351212	0.144907
EMBV3_07950	UTR3_Alt	CSDE1	MGC139021	cold shock domain containing E1, RNA-binding	-0.714312	0.000786612	0.0760082
EMBV3_10504	UTR3_Alt	DDX17	DDX46	DEAD (Asp-Glu-Ala-Asp) box polypeptide 17	-0.779349	0.00235015	0.124151
EMBV3_26821	UTR3_Alt	DSG2	NULL	desmoglein 2	-1.02173	6.24e-05	0.0268621
EMBV3_08271	UTR3_Alt	DYNLT3	NULL	dynein, light chain, Tctex-type 3	0.754056	0.00263278	0.128986
EMBV3_32500	UTR3_Alt	FTSJ2	NULL	FtsJ homolog 2 (E. coli)	0.891658	0.00741901	0.189262
EMBV3_07676	UTR3_Alt	GAB1	NULL	GRB2-associated binding protein 1	0.749495	0.000966996	0.083246
EMBV3_16078	UTR3_Alt	GINS1	MGC152152	GINS complex subunit 1 (Psf1 homolog)	-0.840054	0.000417733	0.0579444
EMBV3_40874	UTR3_Alt	HIBADH	MGC128999	3-hydroxyisobutyrate dehydrogenase	-0.892091	0.00205133	0.117969
EMBV3_33109	UTR3_Alt	HP1BP3	MGC142335	heterochromatin protein 1, binding protein 3	-0.779313	0.00108656	0.0880541
EMBV3_15254	UTR3_Alt	KCTD3	NULL	potassium channel tetramerisation domain containing 3	-0.78149	0.00634065	0.179121
EMBV3_13251	UTR3_Alt	LOC538831	NULL	similar to CG11877 CG11877-PA	-0.657746	0.00786353	0.19221
EMBV3_21144	UTR3_Alt	MPP3	MPP3	membrane protein, palmitoylated 3 (MAGUK p55 subfamily member 3)	0.935497	0.00681564	0.182901
EMBV3_25270	UTR3_Alt	Mynn	MGC127144	myoneurin	-0.679626	0.00198596	0.117717
EMBV3_37944	UTR3_Alt	NARS	MGC127700	asparaginyl-tRNA synthetase	-0.923141	0.000541485	0.0632711
EMBV3_24082	UTR3_Alt	NCOA1	NULL	nuclear receptor coactivator 1	-1.48145	1.5e-06	0.00422854
EMBV3_36123	UTR3_Alt	NDFIP2	NULL	Nedd4 family interacting protein 2	0.955132	0.00681431	0.182901
EMBV3_05149	UTR3_Alt	NEU3	NULL	sialidase 3 (membrane sialidase)	0.842752	0.00982745	0.203946
EMBV3_33854	UTR3_Alt	NMNAT1	MGC139127	nicotinamide nucleotide adenylyltransferase 1	-0.759037	0.00801821	0.193448
EMBV3_05460	UTR3_Alt	NUDT4	MGC155166	nudix (nucleoside diphosphate linked moiety X)-type motif 4	-0.710882	0.00279755	0.131914
EMBV3_15285	UTR3_Alt	NUPL1	NULL	nucleoporin like 1	-1.20718	0.000406067	0.0575245
EMBV3_24147	UTR3_Alt	PDHA1	PDHA	pyruvate dehydrogenase (lipoamide) alpha 1	-0.660807	0.00279113	0.131752
EMBV3_33562	UTR3_Alt	PHF3	NULL	PHD finger protein 3	-1.00702	0.00164164	0.107841
EMBV3_21053	UTR3_Alt	PPP1CC	NULL	protein phosphatase 1, catalytic subunit, gamma isoform	-0.908501	0.000874144	0.0800178
EMBV3_20337	UTR3_Alt	PRKRIR	NULL	protein-kinase, interferon-inducible double stranded RNA dependent inhibitor, repressor of (P58 repressor)	-0.702175	0.000408556	0.0575245
EMBV3_15748	UTR3_Alt	RAD51	MGC128559	RAD51 homolog (RecA homolog, E. coli) (S. cerevisiae)	-0.678325	4.04e-05	0.0228391
EMBV3_18391	UTR3_Alt	RB1	P105-RB	PP110 RB11 retinoblastoma 1	0.671923	0.00345411	0.143596
EMBV3_33398	UTR3_Alt	RBM47	NULL	RNA binding motif protein 47	-1.06438	0.00013631	0.035158
EMBV3_33196	UTR3_Alt	RFC5	NULL	replication factor C (activator 1) 5, 36.5kDa	-0.850199	0.0012591	0.0961939
EMBV3_24160	UTR3_Alt	RNF213	NULL	ring finger protein 213	-1.08283	0.00247074	0.126975
EMBV3_14208	UTR3_Alt	RPL15	NULL	ribosomal protein L15	-0.65632	0.00310521	0.138767
EMBV3_08474	UTR3_Alt	RTN4	MGC139261	reticulon 4	-1.19539	0.00294659	0.135287
EMBV3_03675	UTR3_Alt	RYBP	NULL	RING1 and YY1 binding protein	-0.858021	0.000348262	0.0544927
EMBV3_12474	UTR3_Alt	SERF2	NULL	small EDRK-rich factor 2	0.944034	0.00907475	0.200371
EMBV3_25682	UTR3_Alt	SFRS2	MGC127100	splicing factor, arginine/serine-rich 2	-0.655578	0.00214246	0.120351
EMBV3_00658	UTR3_Alt	SLC19A3	MGC165775	solute carrier family 19, member 3	-0.665889	0.00796108	0.193237
EMBV3_14869	UTR3_Alt	SLC1A3	MGC140731	solute carrier family 1 (glial high affinity glutamate transporter), member 3	-1.35732	0.00106637	0.0878349
EMBV3_38346	UTR3_Alt	SLC1A4	ASCT1	solute carrier family 1 (glutamate/neutral amino acid transporter), member 4	-0.83134	0.00053495	0.0629959
EMBV3_00745	UTR3_Alt	SLC25A31	MGC134063	solute carrier family 25 (mitochondrial carrier; adenine nucleotide translocator), member 31	0.958359	0.00195126	0.116869
EMBV3_15768	UTR3_Alt	SLC31A1	NULL	solute carrier family 31 (copper transporters), member 1	-1.60681	0.000343218	0.0541987
EMBV3_42283	UTR3_Alt	SLMAP	NULL	sarcolemma associated protein	-0.876995	4.66e-05	0.0248128
EMBV3_31110	UTR3_Alt	SMARCA2	MGC148877	SWI/SNF related, matrix associated, actin dependent regulator of chromatin, subfamily a, member 2	1.15041	0.00927397	0.201552
EMBV3_01713	UTR3_Alt	SNX24	MGC139539	sorting nexin 24	-0.875495	0.00614068	0.178138
EMBV3_03741	UTR3_Alt	SPTBN1	NULL	spectrin, beta, non-erythrocytic 1	-0.820788	0.000515521	0.0617054
EMBV3_23100	UTR3_Alt	SUPV3L1	MGC151854	suppressor of var1, 3-like 1 (S. cerevisiae)	-0.697295	8.93e-05	0.0305958
EMBV3_08091	UTR3_Alt	SYAP1	MGC127250	synapse associated protein 1, SAP47 homolog (Drosophila)	-0.873221	0.000927547	0.0816498
EMBV3_20670	UTR3_Alt	TFAP2C	MGC143174	transcription factor AP-2 gamma (activating enhancer binding protein 2 gamma)	-1.34469	0.000170473	0.0392438
EMBV3_08487	UTR3_Alt	TLK2	NULL	tousled-like kinase 2	-0.868374	7.29e-05	0.0287998
EMBV3_03055	UTR3_Alt	TMEM9B	MGC127949	TMEM9 domain family, member B	-0.963944	0.0027434	0.131691
EMBV3_10358	UTR3_Alt	TPM4	NULL	tropomyosin 4	-2.90306	0.00659215	0.18087
EMBV3_42511	UTR3_Alt	TRIM2	MGC137696	tripartite motif-containing 2	-1.05186	0.00153898	0.104897
EMBV3_32540	UTR3_Alt	XPO1	NULL	exportin 1 (CRM1 homolog, yeast)	-0.652507	0.000961452	0.0831756
EMBV3_16516	UTR3_Alt	ZCCHC8	NULL	zinc finger, CCHC domain containing 8	-0.653582	0.000181199	0.0409691
EMBV3_20622	UTR3_Alt	ZKSCAN5	NULL	zinc finger with KRAB and SCAN domains 5	0.936662	0.00543182	0.171299
EMBV3_14611	UTR3_Alt	ATF1	MGC143110	activating transcription factor 1	-1.39514	9.06e-05	0.0307738
EMBV3_22266	UTR3_Alt	C14H8orf47	C8orf47	chromosome 8 open reading frame 47 ortholog	-0.798494	0.000787552	0.0760082
EMBV3_20076	UTR3_Alt	EID1	NULL	EP300 interacting inhibitor of differentiation 1	-0.662964	0.00118873	0.0933361
EMBV3_02113	UTR3_Alt	FCHSD2	NULL	FCH and double SH3 domains 2	-0.694468	0.00090564	0.081256
EMBV3_24729	UTR3_Alt	INA	MGC142838	internexin neuronal intermediate filament protein, alpha	-1.5839	0.00347391	0.143855
EMBV3_25376	UTR3_Alt	KCTD8	NULL	potassium channel tetramerisation domain containing 8	-1.13599	0.000387052	0.0564596
EMBV3_43703	UTR3_Alt	LOC100299267	NULL	similar to pyruvate dehydrogenase phosphatase	-1.0096	0.00741872	0.189262
EMBV3_16278	UTR3_Alt	NCOA4	MGC138109	nuclear receptor coactivator 4	-1.12568	0.00805692	0.193448
EMBV3_18726	UTR3_Alt	PSME4	NULL	proteasome (prosome, macropain) activator subunit 4	-1.16327	2.98e-05	0.0217076
EMBV3_41866	UTR3_Alt	RAB14	NULL	RAB14, member RAS oncogene family	-0.927939	0.00102791	0.0854447
EMBV3_13169	UTR3_Alt	RELL1	MGC143350	RELT-like 1	-0.695518	0.0031646	0.138788
EMBV3_15407	UTR3_Alt	TP53INP1	NULL	tumor protein p53 inducible nuclear protein 1	-1.50482	0.00253126	0.127854
EMBV3_43441	UTR3_Alt	TRIB1	NULL	tribbles homolog 1 (Drosophila)	-0.983833	0.000267504	0.0483862
EMBV3_36300	UTR3_Alt	WIPF1	PRPL-2	WASPIP WAS/WASL interacting protein family, member 1	-0.706225	6.22e-05	0.0268621
EMBV3_02617	UTR3_Alt	YTHDF3	NULL	YTH domain family, member 3	-0.710016	7.32e-05	0.0287998

## Sheet: Table S8
Table S8: Molecular fuctions overrepresented by DEGs idnetfied in CVT vs.CVO
Biological processes	Number of DEGs	Adjusted p value	List of DEGs
Tricarboxylic acid cycle	7	0.0020058	SUCLG2,SUCLA2,SDHB,MDH1,IDH3A,IDH1,CS
Ribosome assembly	12	1.30896e-05	RPSA,RPS27L,RPLP0,RPL6,RPL5,RPL3,RPL24,RPL12,PWP2,MRPS11,MRPL11,EIF6
Cytoplasmic translation	15	9.9044e-06	RPL22,RPSA,RPS29,RPS21,RPLP0,RPL9,RPL6,RPL35A,RPL26,RPL24,RPL15,RPL13A,ETF1,EIF3F,EIF2S2
Cellular respiration	16	3.19027e-05	UQCR10,SUCLG2,SUCLA2,SDHB,NFATC4,NDUFS2,NDUFB6,MDH1,IDH3A,IDH1,DNAJC15,CYCS,CS,COX7C,COX6A1,COX5A
Mitochondrion organization	22	0.0022233	COX17,ATG14,VAT1,UQCR10,TMEM11,SUPV3L1,SLC25A5,ROMO1,OPA1,NDUFB6,NDUFB10,MFF,MAP1LC3B,HSD17B10,GGCT,GABARAPL2,FIS1,DNM1L,DNAJC15,COX7A2,CHCHD4,BNIP3L
Embryo development	24	0.0254286	GATA6,ZFP36L1,SMPD4,SLC30A1,RTN4,RTF1,RIC8A,NSDHL,NIPBL,NCOA1,MTHFD1L,HOXB4,HINFP,FOSL1,EPHA2,ELF3,CUL3,CTNNB1,COPS3,CCM2,BMP7,ARL13B,AKIRIN2,ACSL4
Ribosome biogenesis	28	1.75045e-09	XPO1,WDR43,URB2,RPSA,RPS7,RPS27L,RPS21,RPLP0,RPL7L1,RPL7A,RPL7,RPL6,RPL5,RPL35A,RPL3,RPL27,RPL26,RPL24,RPL12,RPL10A,PWP2,PAK1IP1,MRPS11,MRPL11,MRPL10,MRPL1,GTPBP4,EIF6
Cell morphogenesis	32	0.0220089	YTHDF1,USP9X,SPAST,SLC1A3,SIPA1L1,SEMA6C,RYK,RTN4,RPL24,RND3,RILPL2,RB1,QRICH1,PTPN11,NFATC4,NEDD4,NDN,FN1,EPHA2,ENAH,CYFIP1,CUL3,CTNNB1,CNTN4,CNP,CHODL,CDH24,BMP7,BIN3,ARL13B,ARHGAP18,AGRN
Chromosome organization	41	0.00498979	GINS2,ZNF207,YY1,UBR5,TLK2,TERF1,TADA2A,SUPV3L1,SMARCA2,SKP1,SIRT1,SETD3,RTF1,RSF1,RB1,RAD51,PTMA,POLE4,PCNA,NSMCE2,NIPBL,NCOA1,KDM2A,INO80,IK,HP1BP3,HMGB1,HIST1H2BN,H2AFZ,GLYR1,GINS1,EID1,EED,CUL3,CTNNB1,CCT2,CCNB1,CCNA2,BUB3,BRMS1L,AEBP2
Cell cycle	48	0.00205731	GATA6,ZNF207,ZFP36L1,XPO1,USP8,TSG101,TERF1,TADA2A,SYCP3,SPTBN1,SPAST,SIRT1,RPS3,RPS27L,RPL26,RPL24,RB1,RANBP1,RAD51,PTPN11,PPP2CA,PPP1CC,PIN1,PCNA,PAFAH1B1,NSMCE2,NIPBL,KLHL18,KLHL13,KLHDC8B,KIF20A,IK,HINFP,GTPBP4,GMNN,GINS1,FAM32A,ERH,E2F1,CUL3,CTNNB1,CKAP5,CDK8,CCNI,CCNB1,CCNA2,BUB3,BMP7
Cellular protein localization	52	0.00289137	XPO1,WDR11,VPS37A,UBR5,TSG101,TMSB4X,TMED4,TM9SF2,TERF1,SPTBN1,SNF8,SKP1,SGTA,SAR1B,RTN4,ROMO1,RILPL2,RB1,RAB14,RAB13,PTPN11,PRKCI,PMM1,PIN1,PIGW,OAZ1,NIPBL,NEDD4,MFF,KPNA2,IK,HSPA8,GGA3,FIS1,FAM53C,EPHA2,EIF6,DNM1L,DNAJC15,DAB2,CTNNB1,CSE1L,CRIPT,CHCHD4,CCT2,BUB3,BMP7,ARL13B,ARF1,AP2B1,AP1G1,AGRN
Oxidation-reduction process	54	5.11763e-08	LOC785540,LOC100300759,HSD17B12,YWHAQ,VAT1,UQCR10,UGP2,SUCLG2,SUCLA2,SDHB,RRM2,PRDX4,PPP1CC,PGD,PDHA1,OGFOD2,NSDHL,NFATC4,NDUFS3,NDUFS2,NDUFB6,NDUFB10,NDUFB1,MTHFD1L,MICAL2,MGC148714,MDH1,LOXL4,IMPDH1,IDH3A,IDH1,HSD17B11,HSD17B10,HSD11B1,HIBADH,GLYR1,GLRX2,GLDC,FTH1,ECHS1,DNAJC15,CYCS,CS,CRYL1,COX7C,COX7A2,COX6A1,COX5B,COX5A,CHCHD4,BCO2,AUH,ALDH2,ALDH1L2
Proteolysis	57	0.00552749	WFDC3,VPS37A,USP9X,USP8,USP48,UBXN2A,UBE4B,UBE3C,UBE3A,TSG101,TRIM2,TRIB1,TLK2,SNF8,SKP1,SIRT1,SGTA,SERPINF2,SERPINB2,SCPEP1,RPS3,RPS27L,RPS27A,RBMX,PSME4,PSMC5,PSMB6,PSMB1,PSMA6,PSMA2,PSENEN,PEBP1,OSBPL7,NEDD4,NDFIP2,NAALAD2,MEP1B,MASP1,LCK,KARS,GABARAPL2,FN1,FBXL5,FASLG,EIF3F,DAB2,CUL4A,CUL3,CTSL2,CTNNB1,CSTB,COPS3,CDC34,CAV1,CAPN2,ATXN3,ARL6IP5
Phosphorylation	63	0.00869679	ATG14,ZFP36L1,UQCR10,TSG101,TRIB1,TLK2,TADA2A,SYAP1,STK17A,SPTBN1,SIRT1,SERPINF2,SCYL1,RYK,RPS3,RELL1,RB1,RAD51,PTPN11,PRPF4B,PRKCI,PPP2CA,PPP1R15B,PPP1R14A,PIN1,PGAM1,PEBP1,PDXK,PDK3,PACSIN2,NME4,NDUFS2,NDUFB6,LTBR,LCK,KARS,HMGB1,GTPBP4,FN1,EPHA2,EIF6,EEF2K,EEF1A1,DUSP12,DNAJC15,DAB2,CYCS,CTNNB1,COX7C,COX7A2,COX6A1,COX5A,CKB,CDK8,CDK2AP1,CCNI,CCNB1,CCNA2,CAV1,BMP7,BCAR3,ARL6IP5,AKT2
RNA biosynthetic process	85	0.0252335	SPINDOC,SFR1,MEF2D,LOC539166,GATA6,ZNF93,ZNF394,ZNF280B,YY1,WDR43,USP9X,UBE3A,TWISTNB,TSG101,TSC22D3,TRIB1,TP53INP1,TGIF2,TFAP2C,TADA2A,SMARCA2,SMAD1,SIRT1,SETD3,SERPINF2,RYBP,RTF1,RSF1,RPS3,RBMX,RB1,QRICH1,PSMC5,PSMA6,PRKCI,POU5F1,POLR1D,POLE4,PIN1,PHF3,PCNA,NIPBL,NFATC4,NEDD4,NDN,NCOA4,NCOA1,MICAL2,KLF10,KDM2A,KARS,IRF6,IRF5,INO80,HSPA8,HP1BP3,HOXB4,HOXA7,HMGB1,HINFP,GMNN,GLYR1,FOSL2,FOSL1,FASL…
Phosphorus metabolic process	93	7.07649e-06	PDP2,LOC528262,GATA6,ATG14,ZFP36L1,UQCR10,UGP2,TSG101,TRIB1,TLK2,TADA2A,SYAP1,SUCLG2,SUCLA2,STK17A,SPTBN1,SMPD4,SMPD2,SIRT1,SERPINF2,SCYL1,RYK,RRM2,RPS3,RELL1,RB1,RAD51,PTPRF,PTPN12,PTPN11,PRPSAP1,PRPF4B,PRKCI,PPP2CA,PPP1R15B,PPP1R14A,PPP1CC,PIN1,PIGW,PGD,PGAM1,PEBP1,PDXK,PDK3,PDHA1,PACSIN2,OPA1,NUDT4,NMNAT1,NME4,NDUFS2,NDUFB6,LTBR,LCK,KARS,IMPDH1,IDH1,HMGB1,GTPBP4,FN1,ERH,EPHA2,ENOPH1,EIF6,EEF2K…

## Sheet: Table S9
Table S9: Molecular functions overrepresneted by genes differentially expressed between CVT and CVO
Biological processes	Number of DEGS	Adjusted_p_value	List of DEGs
structural molecule activity	51	3.05955e-14	RPL22,PLEC,SPTBN1,RPSA,RPS7,RPS6,RPS4Y1,RPS3A,RPS3,RPS29,RPS27L,RPS27A,RPS24,RPS21,RPS13,RPLP0,RPL9,RPL7L1,RPL7,RPL6,RPL5,RPL4,RPL38,RPL37A,RPL35A,RPL3,RPL27A,RPL27,RPL26,RPL24,RPL23,RPL15,RPL13A,RPL12,RPL11,RPL10A,MRPS18C,MRPS11,MRPL51,MRPL4,MRPL34,MRPL27,MRPL11,MRPL10,MRPL1,MBP,ISCA1,INA,CTNNA1,COL1A2,ARPC5
protein binding	223	8.91832e-10	TGFBI,PLEC,OSBPL1A,MEF2D,LOC781224,LOC613345,KIF1B,KCNA3,HSD17B12,GATA6,CALM2,BAIAP2L1,ATG14,ZNF207,ZFP36L1,YY1,YWHAQ,XPO1,WIPF1,WDR87,WDR43,WDR11,VTA1,USP9X,USP48,UBXN2A,UBR5,UBFD1,UBE3C,TSG101,TRIM2,TRIB1,TRA2B,TMSB4X,TJP2,TFAP2C,TERF1,TADA2A,SUPV3L1,STRBP,ST13,SPTBN1,SPG21,SPAST,SNX3,SMPD2,SMARCA2,SMAD1,SLMAP,SLC2A1,SKP1,SIRT1,SIPA1L1,SGTA,SF1,SETD3,SERPINF2,SEMA6C,RWDD2B,RTN4,RTF1,RSF1,RRM2,R…
oxidoreductase activity	44	9.50404e-07	LOC785540,LOC100300759,HSD17B12,YWHAQ,VAT1,UQCR10,SDHB,RRM2,PRDX4,PGD,PDHA1,OGFOD2,NSDHL,NDUFS3,NDUFS2,NDUFB1,MTHFD1L,MICAL2,MGC148714,MDH1,LOXL4,KDM2A,IMPDH1,IDH3A,IDH1,HSD17B11,HSD17B10,HSD11B1,HIBADH,GLYR1,GLRX2,GLDC,FTH1,CYCS,CRYL1,COX7C,COX7A2,COX6A1,COX5B,COX5A,CHCHD4,BCO2,ALDH2,ALDH1L2
protein-containing complex binding	32	0.0145316	TGFBI,HSD17B12,YTHDF1,TSG101,SIRT1,SGTA,RPS3,PTPN11,PSMG1,PSME4,PCNA,PAFAH1B1,NIPBL,MYO5C,MYL9,MTRF1L,LCK,HP1BP3,GNAS,GLYR1,FN1,EIF6,EIF2S1,EIF1,EED,CTNNA1,CRIPT,COTL1,COLEC12,CAV1,ARPC5,ACTN1
microtubule binding	14	0.0377419	KIF1B,ZNF207,STRBP,SPAST,RPS3,PAFAH1B1,OPA1,NEIL2,MAP1LC3B,KIF20A,GABARAPL2,DST,DNM1L,CRIPT
carbohydrate derivative binding	66	0.0473661	KIF1B,HSD17B12,UBE2R2,UBE2F,TRIB1,TLK2,SUCLG2,SUCLA2,STK17A,SPAST,SMARCA2,SCYL1,SAR1B,RYK,RND3,RHEB,RFC5,RAD51,RAB14,RAB13,PTPRF,PSMC5,PRPF4B,PRKCI,PEBP1,PDXK,PDK3,PAPOLA,OPA1,NMNAT1,NCAN,NARS,MYO5C,MTHFD1L,MAT2A,LCK,KIF20A,KARS,ITM2C,INO80,HSPA8,HSP90AA1,GTPBP4,GNAS,GFPT2,GCH1,FN1,EPRS,EPHA2,EEF2K,EEF1A1,DNM1L,DDX17,DCTPP1,CL46,CKB,CDK8,CDC34,CCT2,ATP6V1B2,ARL13B,ARF1,AKT2,ADSS,ACOT11,ABCB1
ribosome	47	2.08128e-20	RPL22,RPSA,RPS7,RPS6,RPS4Y1,RPS3A,RPS3,RPS29,RPS27L,RPS27A,RPS24,RPS21,RPS13,RPLP0,RPL9,RPL7L1,RPL7A,RPL7,RPL6,RPL5,RPL4,RPL38,RPL37A,RPL35A,RPL3,RPL27A,RPL27,RPL26,RPL24,RPL23,RPL15,RPL13A,RPL12,RPL11,RPL10A,MRPS18C,MRPS11,MRPL53,MRPL51,MRPL42,MRPL4,MRPL34,MRPL27,MRPL11,MRPL10,MRPL1,BTF3
Ribosome	41	7.39879e-33	RPL22,RPSA,RPS7,RPS6,RPS4Y1,RPS3,RPS29,RPS27L,RPS27A,RPS24,RPS21,RPS13,RPLP0,RPL9,RPL7A,RPL7,RPL6,RPL5,RPL4,RPL38,RPL37A,RPL35A,RPL3,RPL27A,RPL27,RPL26,RPL24,RPL23,RPL15,RPL13A,RPL12,RPL11,RPL10A,MRPS18C,MRPS11,MRPL4,MRPL34,MRPL27,MRPL11,MRPL10,MRPL1
nucleic acid binding	136	1.32159e-12	ZFP42,RPL22,MEF2D,LOC781224,LOC613345,LOC539166,LOC100299712,GATA6,ZNF93,ZNF394,ZNF280B,ZNF207,ZKSCAN5,ZFP36L1,ZFAND5,ZCCHC8,YY1,YTHDF3,YTHDF1,UBR5,TRA2B,TIAL1,TGIF2,TFAP2C,TERF1,TADA2A,SUPV3L1,STRBP,SMARCA2,SMAD1,SIRT1,SF1,RTF1,RPS4Y1,RPS3,RPS29,RPS27L,RPS13,RPLP0,RPL9,RPL7A,RPL7,RPL6,RPL5,RPL35A,RPL26,RPL24,RPL23,RPL15,RPL13A,RPL12,RPL10A,RFC5,RBMX,RBM47,RBM43,RBM26,RB1,RAD51,PUM2,PSMA6,POU5F1,…
ion binding	153	6.65846e-06	PDP2,LOC785540,LOC539166,KIF1B,HSD17B12,GATA6,COX17,CALM2,ZNF93,ZNF394,ZFP36L1,ZFAND5,ZCCHC8,ZBTB8OS,VAT1,UGP2,UBR5,UBE2R2,UBE2F,TRIM63,TRIM2,TRIB1,TLK2,TIMM13,SUCLG2,SUCLA2,STK17A,SPTBN1,SPAST,SNX3,SNX24,SMARCA2,SMAD1,SLC1A3,SIRT1,SF1,SDHB,SCYL1,SAR1B,RYK,RYBP,RSF1,RRM2,RPS29,RPS27L,RPS27A,RPL37A,RND3,RHEB,RFC5,REPS2,RBM26,RAD51,RAB14,RAB13,PTPRF,PSMC5,PRRG2,PRPSAP1,PRPF4B,PRKCI,PPP2CA,PPP1CC,PH…
nucleotide binding	74	0.000258257	KIF1B,UBE2R2,UBE2F,TRIB1,TLK2,SUCLG2,SUCLA2,STK17A,SPAST,SMARCA2,SIRT1,SCYL1,SAR1B,RYK,RND3,RHEB,RFC5,RAD51,RAB14,RAB13,PSMC5,PRPF4B,PRKCI,PGD,PEBP1,PDXK,PDK3,PARP1,PAPOLA,OPA1,NMNAT1,NDUFS2,NARS,MYO5C,MTHFD1L,MRPL39,MICAL2,MAT2A,LCK,KIF20A,KARS,ITM2C,INO80,IMPDH1,IDH3A,IDH1,HSPA8,HSP90AA1,HIBADH,GTPBP4,GNAS,GLYR1,GCH1,EPRS,EPHA2,EEF2K,EEF1A1,DNM1L,DDX17,DCTPP1,CRYL1,CRCP,CKB,CDK8,CDC34,CCT2,ATP6…
NAD binding	9	0.00026775	SIRT1,PARP1,NDUFS2,IDH3A,IDH1,HIBADH,GLYR1,CRYL1,ALDH2
electron transfer activity	11	0.00308234	LOC100300759,UQCR10,SDHB,MGC148714,GLRX2,CYCS,COX7C,COX7A2,COX6A1,COX5B,COX5A
cytochrome-c oxidase activity	7	0.0107246	LOC100300759,MGC148714,COX7C,COX7A2,COX6A1,COX5B,COX5A
translation regulator activity	11	0.0130418	RPS27L,PAIP2,MTRF1L,ETF1,EIF6,EIF3F,EIF2S2,EIF2S1,EIF1,EEF1A1,CYFIP1
DNA N-glycosylase activity	4	0.0237136	TDG,RPS3,PCNA,NEIL2
coenzyme binding	16	0.0364292	SIRT1,PGD,PDXK,PARP1,OGFOD2,OAT,NDUFS2,MICAL2,IDH3A,IDH1,HIBADH,GLYR1,GLDC,CRYL1,ALDH2,ACOT11
isomerase activity	12	0.0392226	SPAST,PPIL1,PMM1,PIN1,PGM1,PGAM1,GALM,FKBP15,FKBP11,ENOPH1,ECHS1,BCO2

## Sheet: Tabelle10
Table S10: DEGs common to current study (CVT vs CVO) and Hosseini et al. 2015 (ICM vs .TE) and Ozawa et al. 2012 (TE vs .ICM)
Current study (CVT vs CVO)					Hosseini et al. 2015 (ICM vs .TE)						Current study (CVT vs. CVO)				Ozawa et al. 2012 (TE vs. ICM)				No. of DEGs	CVO/CVT	ICM/TE	ICM/TE
Gene Symbol	Description	log2 fold change	P.value	Adj.p.value	Gene name	Description	Fold change	P. value		Gene_Symbol.x	Description.y.x	logFC	P.value	Adj.p.value	log2 Fold cange (TE/ICM)	P. value	Adj.p.value				Hosseni et al. 2013	Ozawa et al. 2012
ATP6V0A4	ATPase, H+ transporting, lysosomal V0 subunit a4	-0.861387	0.000308506	0.0514072	ATP6V0A4	ATPase, H+ transporting, lysosomal V0 subunit a4	-2.79595	5.67e-10		ALDH1L2	aldehyde dehydrogenase 1 family, member L2	1.33547	0.000104652	0.0315056	2.37552	9.72325e-10	8.57767e-07		ALDH1L2	↑	↓	↓
NCOA1	nuclear receptor coactivator 1	-1.48145	1.5e-06	0.00422854	NCOA1	nuclear receptor coactivator 1	-2.68537	6.07e-11		PTPRF	protein tyrosine phosphatase, receptor type, F	1.32121	0.00328498	0.139612	1.49129	2.42137e-05	0.0025422		PTPRF	↑	↓	↓
ALDH1L2	aldehyde dehydrogenase 1 family, member L2	1.33547	0.000104652	0.0315056	ALDH1L2	aldehyde dehydrogenase 1 family, member L2	-2.63384	3.47e-10		COTL1	coactosin-like 1 (Dictyostelium)	0.993598	0.00612526	0.178138	1.39146	3.32327e-05	0.00313097		COTL1	↑	↓	↓
NSDHL	NAD(P) dependent steroid dehydrogenase-like	-0.657525	0.00151703	0.104573	NSDHL	NAD(P) dependent steroid dehydrogenase-like	-2.3844	4.26e-10		MEP1B	meprin A, beta	0.989838	0.00619767	0.178138	-2.47514	0.00083785	0.0339714		GAB1	↑	↓	↓
PTPRF	protein tyrosine phosphatase, receptor type, F	1.32121	0.00328498	0.139612	PTPRF	protein tyrosine phosphatase, receptor type, F	-2.18509	5.24e-09		CAV1	caveolin 1, caveolae protein, 22kDa	0.9875	0.00614294	0.178138	-2.13595	7.36835e-11	1.29598e-07		NSDHL	↓	↓	↓
GAB1	GRB2-associated binding protein 1	0.749495	0.000966996	0.083246	GAB1	GRB2-associated binding protein 1	-2.00773	1.12e-08		NEIL2	nei like 2 (E. coli)	0.827707	0.00474304	0.163851	2.5634	1.01583e-05	0.00125842		CSRP2	↓	↓	↓
CSRP2	cysteine and glycine-rich protein 2	-0.827212	0.00380954	0.149461	CSRP2	cysteine and glycine-rich protein 2	-1.90434	6.7e-06		GAB1	GRB2-associated binding protein 1	0.749495	0.000966996	0.083246	1.30776	2.80828e-05	0.00279026		ATP6V0A4	↓	↓	↓
COTL1	coactosin-like 1 (Dictyostelium)	0.993598	0.00612526	0.178138	COTL1	coactosin-like 1 (Dictyostelium)	-1.70566	7.57e-06		NSDHL	NAD(P) dependent steroid dehydrogenase-like	-0.657525	0.00151703	0.104573	1.25391	5.01252e-05	0.00424199		GFPT2	↓	↑	↑
GFPT2	glutamine-fructose-6-phosphate transaminase 2	-0.925821	0.00151675	0.104573	GFPT2	glutamine-fructose-6-phosphate transaminase 2	6.46339	6.7e-12		CSRP2	cysteine and glycine-rich protein 2	-0.827212	0.00380954	0.149461	1.36193	3.95349e-06	0.000605758		NCOA1	↓	↓	↓
ARHGAP18	Rho GTPase activating protein 18	-0.685016	0.00132456	0.0985157	ARHGAP18	Rho GTPase activating protein 18	-4.3161	3.04e-13		ATP6V0A4	ATPase, H+ transporting, lysosomal V0 subunit a4	-0.861387	0.000308506	0.0514072	1.15588	0.00139298	0.0475968
OSBPL7	oxysterol binding protein-like 7	-1.72448	7.55e-07	0.00400578	OSBPL7	oxysterol binding protein-like 7	-2.86181	4.67e-11		CDH24	cadherin 24, type 2	-0.894962	0.00558652	0.172911	-3.50797	0.00147144	0.0494078
B4GALT3	UDP-Gal:betaGlcNAc beta 1,4- galactosyltransferase, polypeptide 3	-0.948811	0.00680979	0.182901	B4GALT3	UDP-Gal:betaGlcNAc beta 1,4- galactosyltransferase, polypeptide 3	-2.58171	1.11e-09		GFPT2	glutamine-fructose-6-phosphate transaminase 2	-0.925821	0.00151675	0.104573	-1.31493	6.98669e-06	0.000950451
IL1RN	interleukin 1 receptor antagonist	-0.674707	0.00791227	0.192535	IL1RN	interleukin 1 receptor antagonist	-2.58049	8.17e-09		SLC25A5	solute carrier family 25 (mitochondrial carrier; adenine nucleotide translocator), member 5	-1.46588	6.05e-06	0.0105153	1.25603	2.24565e-05	0.00237728
HSD17B11	hydroxysteroid (17-beta) dehydrogenase 11	-1.60018	8.29e-05	0.0298235	HSD17B11	hydroxysteroid (17-beta) dehydrogenase 11	-2.52607	6.86e-09		NCOA1	nuclear receptor coactivator 1	-1.48145	1.5e-06	0.00422854	1.99506	9.5915e-09	5.26845e-06
LOC786966	similar to rCG59523	0.707198	0.00843889	0.195897	LOC786966	similar to rCG59523	-2.48829	8.12e-10
LOC528262	intestinal alkaline phosphatase VI	-0.690845	0.00469972	0.163063	LOC528262	intestinal alkaline phosphatase VI	-2.41755	3.49e-08
COL1A2	collagen, type I, alpha 2	-0.839866	0.000211309	0.0442379	COL1A2	collagen, type I, alpha 2	-2.40205	5.47e-10
NDFIP2	Nedd4 family interacting protein 2	0.955132	0.00681431	0.182901	NDFIP2	Nedd4 family interacting protein 2	-2.38171	5.4e-07
DAB2	disabled homolog 2, mitogen-responsive phosphoprotein (Drosophila)	-1.24365	0.00662651	0.18087	DAB2	disabled homolog 2, mitogen-responsive phosphoprotein (Drosophila)	-2.28175	1.71e-08
LOXL4	lysyl oxidase-like 4	-0.774451	0.00117342	0.0930911	LOXL4	lysyl oxidase-like 4	-2.24488	1.14e-09
IRF5	interferon regulatory factor 5	1.00634	0.0062058	0.178138	IRF5	interferon regulatory factor 5	-2.22845	2.28e-09
NAALAD2	N-acetylated alpha-linked acidic dipeptidase 2	0.842834	0.00341809	0.142457	NAALAD2	N-acetylated alpha-linked acidic dipeptidase 2	-2.19531	3.91e-08
SLC19A3	solute carrier family 19, member 3	-0.650153	0.00706721	0.186126	SLC19A3	solute carrier family 19, member 3	-2.19035	1.88e-08
TRIM63	tripartite motif-containing 63	-1.30256	0.0070484	0.186117	TRIM63	tripartite motif-containing 63	-2.18634	3.73e-09
TMEM9B	TMEM9 domain family, member B	-0.963944	0.0027434	0.131691	TMEM9B	TMEM9 domain family, member B	-2.17667	4.79e-08
SLC7A5	solute carrier family 7 (cationic amino acid transporter, y+ system), member 5	-1.94735	5.26e-05	0.0258364	SLC7A5	solute carrier family 7 (cationic amino acid transporter, y+ system), member 5	-2.17354	1.26e-06
DSG2	desmoglein 2	-1.02173	6.24e-05	0.0268621	DSG2	desmoglein 2	-2.15336	6.15e-07
PRRG2	proline rich Gla (G-carboxyglutamic acid) 2	0.766942	0.0086808	0.197175	PRRG2	proline rich Gla (G-carboxyglutamic acid) 2	-2.12403	1.39e-08
TMEM144	transmembrane protein 144	0.97996	0.00639272	0.179552	TMEM144	transmembrane protein 144	-2.11791	4.26e-09
TJP2	zo2 tight junction protein 2 (zona occludens 2)	-0.772768	0.00152374	0.104638	TJP2	tight junction protein 2 (zona occludens 2)	-2.0753	1.34e-07
GLDC	glycine dehydrogenase (decarboxylating)	-1.38805	0.00259552	0.128506	GLDC	glycine dehydrogenase (decarboxylating)	-2.05876	2.12e-06
PACSIN2	protein kinase C and casein kinase substrate in neurons 2	-1.31548	0.000928085	0.0816498	PACSIN2	protein kinase C and casein kinase substrate in neurons 2	-2.0543	7.89e-06
GCSH	glycine cleavage system protein H (aminomethyl carrier)	-1.48765	0.000433537	0.0580519	GCSH	glycine cleavage system protein H (aminomethyl carrier)	-2.05322	6.48e-07
TRIM2	tripartite motif-containing 2	-1.05186	0.00153898	0.104897	TRIM2	tripartite motif-containing 2	-2.03972	1.77e-07
FKBP15	FK506 binding protein 15, 133kDa	-0.745564	0.00240805	0.125307	FKBP15	FK506 binding protein 15, 133kDa	-2.02032	1.66e-06
DYNLT3	dynein, light chain, Tctex-type 3	0.754056	0.00263278	0.128986	DYNLT3	dynein, light chain, Tctex-type 3	-1.96755	2.25e-08
MTHFD1L	methylenetetrahydrofolate dehydrogenase (NADP+ dependent) 1-like	-1.08404	0.00158324	0.106585	MTHFD1L	methylenetetrahydrofolate dehydrogenase (NADP+ dependent) 1-like	-1.96739	2.07e-08
BCO2	MGC179481 beta-carotene oxygenase 2	-1.12271	0.00350963	0.144907	BCO2	beta-carotene oxygenase 2	-1.96153	2.82e-08
FRMD4A	FERM domain containing 4A	-1.0504	0.00818648	0.194897	FRMD4A	FERM domain containing 4A	-1.90576	9.06e-08
TP53INP1	tumor protein p53 inducible nuclear protein 1	-1.50482	0.00253126	0.127854	TP53INP1	tumor protein p53 inducible nuclear protein 1	-1.89369	1.25e-07
TMED4	transmembrane emp24 protein transport domain containing 4	-0.801211	0.000382797	0.0561742	TMED4	transmembrane emp24 protein transport domain containing 4	-1.8605	7.26e-07
CNO	cappuccino homolog (mouse)	-0.66979	0.0022368	0.122455	CNO	cappuccino homolog (mouse)	-1.85482	5.77e-07
IL10RB	interleukin 10 receptor, beta	-0.760015	0.00440091	0.158826	IL10RB	interleukin 10 receptor, beta	-1.85127	7.3e-08
GALM	galactose mutarotase (aldose 1-epimerase)	-1.2457	3.07e-05	0.022043	GALM	galactose mutarotase (aldose 1-epimerase)	-1.8289	3.87e-06
HOXB4	homeobox B4	-1.47731	9.19e-05	0.0307738	HOXB4	homeobox B4	-1.81502	1.81e-06
GGCT	MGC133989 gamma-glutamyl cyclotransferase	1.16665	0.000532641	0.0628878	GGCT	gamma-glutamyl cyclotransferase	-1.80106	4.23e-07
TFAP2C	transcription factor AP-2 gamma (activating enhancer binding protein 2 gamma)	-1.34469	0.000170473	0.0392438	TFAP2C	transcription factor AP-2 gamma (activating enhancer binding protein 2 gamma)	-1.79463	4.02e-07
SLC43A2	solute carrier family 43, member 2	0.86699	0.00619478	0.178138	SLC43A2	solute carrier family 43, member 2	-1.78884	6.86e-06
BMP7	bone morphogenetic protein 7	0.903775	0.00621567	0.178138	BMP7	bone morphogenetic protein 7	-1.7734	2.68e-06
MPP3	membrane protein, palmitoylated 3 (MAGUK p55 subfamily member 3)	0.935497	0.00681564	0.182901	MPP3	membrane protein, palmitoylated 3 (MAGUK p55 subfamily member 3)	-1.75726	1.16e-05
SMAD1	SMAD family member 1	-1.18356	0.000210696	0.0442379	SMAD1	SMAD family member 1	-1.75635	2.06e-06
SFRS5	splicing factor, arginine/serine-rich 5	-0.838662	0.00778763	0.191415	SFRS5	splicing factor, arginine/serine-rich 5	-1.74882	3.83e-06
CRYL1	crystallin, lambda 1	-1.07494	4.87e-06	0.00925107	CRYL1	crystallin, lambda 1	-1.73436	9.98e-06
NDN	necdin homolog (mouse)	-0.74642	0.00275115	0.131691	NDN	necdin homolog (mouse)	-1.73414	3.96e-07
USP8	ubiquitin specific peptidase 8	-0.828868	0.00076896	0.0757568	USP8	ubiquitin specific peptidase 8	-1.67695	2.13e-05
PDXK	pyridoxal (pyridoxine, vitamin B6) kinase	-1.52036	0.00320643	0.139068	PDXK	pyridoxal (pyridoxine, vitamin B6) kinase	-1.66959	4.86e-06
SLC31A1	solute carrier family 31 (copper transporters), member 1	-1.60681	0.000343218	0.0541987	SLC31A1	solute carrier family 31 (copper transporters), member 1	-1.66179	4.54e-06
DDX17	DEAD (Asp-Glu-Ala-Asp) box polypeptide 17	-0.779349	0.00235015	0.124151	DDX17	DEAD (Asp-Glu-Ala-Asp) box polypeptide 17	-1.6466	4.17e-05
SLMAP	sarcolemma associated protein	-0.876995	4.66e-05	0.0248128	SLMAP	sarcolemma associated protein	-1.64437	2.79e-05
PDHA1	pyruvate dehydrogenase (lipoamide) alpha 1	-0.660807	0.00279113	0.131752	PDHA1	pyruvate dehydrogenase (lipoamide) alpha 1	-1.63209	1.19e-05
WIPF1	WASPIP WAS/WASL interacting protein family, member 1	-0.706225	6.22e-05	0.0268621	WIPF1	WAS/WASL interacting protein family, member 1	-1.63139	5.38e-05
SCPEP1	serine carboxypeptidase 1	-0.719514	0.000397736	0.0572068	SCPEP1	serine carboxypeptidase 1	-1.6137	8.85e-05
CTNNB1	catenin (cadherin-associated protein), beta 1, 88kDa	-0.991065	0.00514736	0.168432	CTNNB1	catenin (cadherin-associated protein), beta 1, 88kDa	-1.60403	0.000110751
BRUNOL6	bruno-like 6, RNA binding protein (Drosophila)	-0.94677	2.15e-05	0.0185619	BRUNOL6	bruno-like 6, RNA binding protein (Drosophila)	-1.60256	8.74e-06
CTSL2	CTSL1 cathepsin L2	-1.9566	5.05e-05	0.0256369	CTSL2	cathepsin L2	-1.60131	2.73e-06
CALM1	calmodulin 1 (phosphorylase kinase, delta)	-1.10987	2.09e-05	0.0185619	CALM1	calmodulin 1 (phosphorylase kinase, delta)	-1.59624	1.98e-05
SNX24	sorting nexin 24	-0.875495	0.00614068	0.178138	SNX24	sorting nexin 24	-1.58019	4.86e-06
DPM1	dolichyl-phosphate mannosyltransferase polypeptide 1, catalytic subunit	-0.754925	0.00148062	0.103324	DPM1	dolichyl-phosphate mannosyltransferase polypeptide 1, catalytic subunit	-1.57662	4.58e-05
LOC100297240	similar to calmodulin 2	-1.33754	0.00226564	0.12314	LOC100297240	similar to calmodulin 2	-1.571	4.73e-06
LOC615412	similar to BAI1-associated protein 2-like 1	-1.00816	0.000431372	0.0580519	LOC615412	similar to BAI1-associated protein 2-like 1	-1.56171	2.95e-05
LOC100295800	similar to COX17 homolog, cytochrome c oxidase assembly protein	-1.51417	7.32e-05	0.0287998	LOC100295800	similar to COX17 homolog, cytochrome c oxidase assembly protein	-1.56155	9.28e-05
CEBPD	CCAAT/enhancer binding protein (C/EBP), delta	-0.865655	0.000840338	0.0782393	CEBPD	CCAAT/enhancer binding protein (C/EBP), delta	-1.54576	0.00022732
TMEM167A	TMEM167 transmembrane protein 167A	-0.726008	5.18e-05	0.0257463	TMEM167A	transmembrane protein 167A	-1.53959	1.07e-05
LCK	lymphocyte-specific protein tyrosine kinase	-1.08166	0.00335097	0.141175	LCK	lymphocyte-specific protein tyrosine kinase	-1.53179	3.51e-05
CCDC85C	coiled-coil domain containing 85C	0.929277	0.00948482	0.203203	CCDC85C	coiled-coil domain containing 85C	-1.52041	0.000145011
VPS37A	vacuolar protein sorting 37 homolog A (S. cerevisiae)	-0.83557	0.00680218	0.182901	VPS37A	vacuolar protein sorting 37 homolog A (S. cerevisiae)	-1.51867	0.000184546
ARF1	ADP-ribosylation factor 1	-1.25479	0.00448011	0.160659	ARF1	ADP-ribosylation factor 1	-1.5184	3.05e-05
LTBR	lymphotoxin beta receptor (TNFR superfamily, member 3)	1.00777	0.00388672	0.150212	LTBR	lymphotoxin beta receptor (TNFR superfamily, member 3)	-1.51479	9.18e-05
TMEM14C	transmembrane protein 14C	-0.92839	8.5e-05	0.0298706	TMEM14C	transmembrane protein 14C	-1.49826	0.000411524
MTFMT	mitochondrial methionyl-tRNA formyltransferase	-0.89815	0.00160042	0.106823	MTFMT	mitochondrial methionyl-tRNA formyltransferase	-1.49685	0.00774056
SLC30A1	solute carrier family 30 (zinc transporter), member 1	-0.687136	0.000509394	0.0616351	SLC30A1	solute carrier family 30 (zinc transporter), member 1	-1.4939	0.00539726
ADSS	AMPASE2 adenylosuccinate synthase	-0.869104	0.0010406	0.0861829	ADSS	adenylosuccinate synthase	-1.49299	0.000100363
SYAP1	synapse associated protein 1, SAP47 homolog (Drosophila)	-0.873221	0.000927547	0.0816498	SYAP1	synapse associated protein 1, SAP47 homolog (Drosophila)	-1.48107	0.000102316
GPR126	G protein-coupled receptor 126	-0.72711	0.000554428	0.0641208	GPR126	G protein-coupled receptor 126	-1.48015	0.000313036
LOC100297344	similar to calmodulin 2	-1.83561	0.00223416	0.122455	LOC100297344	similar to calmodulin 2	-1.47858	5.42e-05
DTD1	MGC157190 D-tyrosyl-tRNA deacylase 1 homolog (S. cerevisiae)	-0.727321	0.0013324	0.0988246	DTD1	D-tyrosyl-tRNA deacylase 1 homolog (S. cerevisiae)	-1.478	2.44e-05
LOC100336844	oxysterol-binding protein-like 1A-like	-0.84672	0.00025031	0.0472145	LOC100336844	oxysterol-binding protein-like 1A-like	-1.47275	0.000266004
LOC100337161	kinesin family member 1B-like	0.666321	0.00953888	0.203203	LOC100337161	kinesin family member 1B-like	-1.47228	0.00365267
ARPC5	actin related protein 2/3 complex, subunit 5, 16kDa	-1.09852	0.00488402	0.165985	ARPC5	actin related protein 2/3 complex, subunit 5, 16kDa	-1.47204	0.000901659
C14H8ORF38	chromosome 8 open reading frame 38 ortholog	-0.776693	0.00040714	0.0575245	C14H8ORF38	chromosome 8 open reading frame 38 ortholog	-1.46919	0.000257496
ATP6V1B2	ATPase, H+ transporting, lysosomal 56/58kDa, V1 subunit B2	-1.44872	0.00591023	0.175277	ATP6V1B2	ATPase, H+ transporting, lysosomal 56/58kDa, V1 subunit B2	-1.46263	0.000838783
NEU3	sialidase 3 (membrane sialidase)	0.842752	0.00982745	0.203946	NEU3	sialidase 3 (membrane sialidase)	-1.45881	9.93e-05
PMM1	phosphomannomutase 1	-1.07684	0.00192344	0.116414	PMM1	phosphomannomutase 1	1.4515	0.000143692
ITFG2	MDS028 integrin alpha FG-GAP repeat containing 2	-0.783365	0.00119272	0.0934177	ITFG2	integrin alpha FG-GAP repeat containing 2	1.45186	0.000692742
LOC517777	similar to ATP synthase, H+ transporting, mitochondrial F0 complex, subunit F2	-1.02058	0.00234497	0.124151	LOC517777	similar to ATP synthase, H+ transporting, mitochondrial F0 complex, subunit F2	1.45383	0.000593359
Mynn	myoneurin	-0.679626	0.00198596	0.117717	Mynn	myoneurin	1.4543	0.000121067
RANBP1	RAN binding protein 1	-0.735102	0.000503458	0.0615307	RANBP1	RAN binding protein 1	1.4572	0.00112196
PGAM1	phosphoglycerate mutase 1 (brain)	-1.51117	0.000654605	0.0694865	PGAM1	phosphoglycerate mutase 1 (brain)	1.45785	0.000125235
PRKRIR	protein-kinase, interferon-inducible double stranded RNA dependent inhibitor, repressor of (P58 repressor)	-0.702175	0.000408556	0.0575245	PRKRIR	protein-kinase, interferon-inducible double stranded RNA dependent inhibitor, repressor of (P58 repressor)	1.45858	9.37e-05
PRPF4B	PRP4 pre-mRNA processing factor 4 homolog B (yeast)	-0.751857	0.00198948	0.117717	PRPF4B	PRP4 pre-mRNA processing factor 4 homolog B (yeast)	1.45988	0.000102253
ITGAE	integrin, alpha E (antigen CD103, human mucosal lymphocyte antigen 1; alpha polypeptide)	-0.733408	0.000251629	0.0472145	ITGAE	integrin, alpha E (antigen CD103, human mucosal lymphocyte antigen 1; alpha polypeptide)	1.46403	9.77e-05
COX6B1	MGC127294 cytochrome c oxidase subunit VIb polypeptide 1	-0.707089	0.00489292	0.165985	COX6B1	cytochrome c oxidase subunit VIb polypeptide 1	1.46869	0.000377958
SF1	MGC157322 splicing factor 1	-1.20719	0.000172974	0.0395045	SF1	splicing factor 1	1.47561	5.38e-05
RPS21	ribosomal protein S21	-2.0607	0.0024062	0.125307	RPS21	ribosomal protein S21	1.47655	0.00308748
AHCY	adenosylhomocysteinase	-1.348	6.83e-06	0.010871	AHCY	adenosylhomocysteinase	1.47872	0.000801453
LOC100295149	similar to nucleophosmin 1	-0.886812	0.0090954	0.200533	LOC100295149	similar to nucleophosmin 1	1.48436	4.7e-05
LOC784354	similar to 60S ribosomal protein L12	-0.859372	0.00414599	0.154668	LOC784354	similar to 60S ribosomal protein L12	1.48708	0.000294842
NSMCE2	non-SMC element 2, MMS21 homolog (S. cerevisiae)	-0.869008	0.00366904	0.147253	NSMCE2	non-SMC element 2, MMS21 homolog (S. cerevisiae)	1.48741	2.7e-05
RBMX	RNA binding motif protein, X-linked	-1.23914	0.00406548	0.153457	RBMX	RNA binding motif protein, X-linked	1.48798	0.000127102
PPIL1	peptidylprolyl isomerase (cyclophilin)-like 1	-0.791647	0.000295452	0.0509937	PPIL1	peptidylprolyl isomerase (cyclophilin)-like 1	1.49384	0.000137056
LOC513662	hypothetical LOC513662	-0.993161	0.00159044	0.106656	LOC513662	hypothetical LOC513662	1.49448	3.5e-05
LOC616840	similar to ribosomal protein L3	-0.66136	0.00284828	0.133192	LOC616840	similar to ribosomal protein L3	1.49857	0.00338992
PPP1CC	protein phosphatase 1, catalytic subunit, gamma isoform	-0.908501	0.000874144	0.0800178	PPP1CC	protein phosphatase 1, catalytic subunit, gamma isoform	1.50404	5.5e-05
RPL11	ribosomal protein L11	-1.47831	0.00412422	0.154385	RPL11	ribosomal protein L11	1.50825	0.000148944
LOC100337210	hypothetical protein LOC100337210	-0.670164	0.00404416	0.15342	LOC100337210	hypothetical protein LOC100337210	1.51203	0.000570532
BRP44L	brain protein 44-like	-2.07365	5.78e-05	0.0265781	BRP44L	brain protein 44-like	1.51304	0.000188383
CDK8	cyclin-dependent kinase 8	-0.68504	0.000486281	0.0606397	CDK8	cyclin-dependent kinase 8	1.51848	6.27e-05
LOC783541	similar to mCG49427	-1.52583	0.00808001	0.193448	LOC783541	similar to mCG49427	1.51879	4.71e-05
RPL7L1	ribosomal protein L7-like 1	-1.88365	0.000501239	0.0615307	RPL7L1	ribosomal protein L7-like 1	1.52052	7.98e-05
HNRPDL	heterogeneous nuclear ribonucleoprotein D-like	-1.14136	0.00319497	0.139068	HNRPDL	heterogeneous nuclear ribonucleoprotein D-like	1.52238	0.000699735
LOC785540	similar to cytochrome P450, family 2, subfamily C, polypeptide 19	-0.760405	0.00804912	0.193448	LOC785540	similar to cytochrome P450, family 2, subfamily C, polypeptide 19	1.52632	1.22e-05
F11R	F11 receptor	-0.79053	0.000222017	0.0446797	F11R	F11 receptor	1.5375	0.000200655
TRA2B	SFRS10 transformer 2 beta homolog (Drosophila)	-1.24709	0.00317046	0.138788	TRA2B	transformer 2 beta homolog (Drosophila)	1.5402	2.78e-05
LOC784704	similar to DnaJ (Hsp40) homolog, subfamily A, member 1	-1.53375	0.000420905	0.0580519	LOC784704	similar to DnaJ (Hsp40) homolog, subfamily A, member 1	1.5408	1.94e-05
ATP5J2	ATP synthase, H+ transporting, mitochondrial F0 complex, subunit F2	-1.56593	0.002195	0.121491	ATP5J2	ATP synthase, H+ transporting, mitochondrial F0 complex, subunit F2	1.54532	0.000157804
EED	embryonic ectoderm development	-0.736079	8.28e-05	0.0298235	EED	embryonic ectoderm development	1.54632	0.000104794
LOC100336519	FIP1L1 protein-like	-1.17909	0.0009191	0.0815875	LOC100336519	FIP1L1 protein-like	1.55233	0.00242884
LOC100336470	hypothetical protein LOC100336470	-1.21676	0.00424551	0.156445	LOC100336470	hypothetical protein LOC100336470	1.55468	0.000262646
BNIP3L	BCL2/adenovirus E1B 19kDa interacting protein 3-like	-0.9276	5.1e-06	0.00925107	BNIP3L	BCL2/adenovirus E1B 19kDa interacting protein 3-like	1.55978	7.3e-05
HSD17B10	MGC134122 hydroxysteroid (17-beta) dehydrogenase 10	-0.761224	0.00519001	0.168829	HSD17B10	hydroxysteroid (17-beta) dehydrogenase 10	1.56732	8.9e-05
KARS	lysyl-tRNA synthetase	-1.23381	0.000221977	0.0446797	KARS	lysyl-tRNA synthetase	1.56776	2.32e-05
HNRNPAB	MGC128167 heterogeneous nuclear ribonucleoprotein A/B	-0.688231	0.00930554	0.20157	HNRNPAB	heterogeneous nuclear ribonucleoprotein A/B	1.57447	4.97e-06
LOC100294784	similar to ribosomal protein L39	-0.71672	0.00728492	0.188242	LOC100294784	similar to ribosomal protein L39	1.57725	2.82e-05
LOC787404	similar to ribosomal protein S20	-2.22466	0.00232618	0.123608	LOC787404	similar to ribosomal protein S20	1.57743	4.3e-05
RYBP	RING1 and YY1 binding protein	-0.858021	0.000348262	0.0544927	RYBP	RING1 and YY1 binding protein	1.57752	9.83e-06
LOC100336834	hCG1994130-like	-1.84094	0.00723864	0.18769	LOC100336834	hCG1994130-like	1.58016	7.72e-05
RTN4	reticulon 4	-1.19539	0.00294659	0.135287	RTN4	reticulon 4	1.58543	5.21e-05
LOC523671	similar to 40S ribosomal protein S26	-2.41295	0.00512642	0.168227	LOC523671	similar to 40S ribosomal protein S26	1.59155	7.69e-05
HIBADH	3-hydroxyisobutyrate dehydrogenase	-0.892091	0.00205133	0.117969	HIBADH	3-hydroxyisobutyrate dehydrogenase	1.60268	5.24e-06
CKB	creatine kinase, brain	-2.72796	2.05e-05	0.0185619	CKB	creatine kinase, brain	1.60639	0.000317119
AEBP2	AE binding protein 2	-0.981107	0.000148413	0.0366735	AEBP2	AE binding protein 2	1.60832	6.22e-05
LOC615482	similar to 60S ribosomal protein L12	-2.07303	0.00313546	0.138788	LOC615482	similar to 60S ribosomal protein L12	1.61537	8.11e-06
LOC784270	similar to hCG2038584	-0.667421	0.00943141	0.202621	LOC784270	similar to hCG2038584	1.61883	2.09e-06
LOC100336512	hypothetical protein LOC100336512	-1.34855	0.00366699	0.147253	LOC100336512	hypothetical protein LOC100336512	1.62081	0.000282719
NONO	non-POU domain containing, octamer-binding	-1.0023	0.000852349	0.0787936	NONO	non-POU domain containing, octamer-binding	1.62867	8.22e-06
LOC540222	hypothetical protein LOC540222	-0.778172	0.00120877	0.0939983	LOC540222	hypothetical protein LOC540222	1.63382	5e-06
LOC781724	similar to ribosomal protein L6-like	-0.76513	0.00841405	0.195897	LOC781724	similar to ribosomal protein L6-like	1.64148	9.17e-06
RPS7	ribosomal protein S7	-1.65578	0.00749612	0.189262	RPS7	ribosomal protein S7	1.64586	3.27e-05
RPL15	ribosomal protein L15	-1.25604	0.00545822	0.171299	RPL15	ribosomal protein L15	1.6539	8.58e-06
HNRNPA0	heterogeneous nuclear ribonucleoprotein A0	-1.50149	0.0038774	0.150032	HNRNPA0	heterogeneous nuclear ribonucleoprotein A0	1.6571	9.36e-06
RPSA	ribosomal protein SA	-1.60419	0.00748604	0.189262	RPSA	ribosomal protein SA	1.65754	7.47e-06
SAP18	Sin3A-associated protein, 18kDa	-1.14562	1.64e-05	0.0175715	SAP18	Sin3A-associated protein, 18kDa	1.65826	1.34e-05
PWWP2A	PWWP domain containing 2A	-0.899223	0.00184205	0.113795	PWWP2A	PWWP domain containing 2A	1.67358	2.12e-05
LOC614945	similar to ribosomal protein S20	-1.60689	0.00256049	0.127854	LOC614945	similar to ribosomal protein S20	1.6754	6.49e-06
RPL38	ribosomal protein L38	-0.778007	0.00859915	0.196792	RPL38	ribosomal protein L38	1.67645	2.09e-05
GMNN	geminin, DNA replication inhibitor	-0.806532	0.00147226	0.103199	GMNN	geminin, DNA replication inhibitor	1.67794	9.39e-07
LOC100337406	hypothetical protein LOC100337406	-1.29752	0.00340472	0.142353	LOC100337406	hypothetical protein LOC100337406	1.67884	5.09e-05
OSAP	ovary-specific acidic protein	-0.713131	0.00457879	0.162085	OSAP	ovary-specific acidic protein	1.68335	5.1e-05
MEPCE	methylphosphate capping enzyme	-0.694296	0.00286668	0.133641	MEPCE	methylphosphate capping enzyme	1.68348	3.26e-06
ERH	enhancer of rudimentary homolog (Drosophila)	-0.936027	0.00321475	0.139068	ERH	enhancer of rudimentary homolog (Drosophila)	1.68532	1.32e-05
DNAJB1	DnaJ (Hsp40) homolog, subfamily B, member 1	1.08324	0.00532459	0.169928	DNAJB1	DnaJ (Hsp40) homolog, subfamily B, member 1	1.69043	0.000105477
GLRX2	glutaredoxin 2	-0.811982	0.000302564	0.0511698	GLRX2	glutaredoxin 2	1.69885	2.04e-06
TWISTNB	TWIST neighbor	-0.789249	0.00205571	0.117969	TWISTNB	TWIST neighbor	1.70467	1.29e-06
SEMA6C	sema domain, transmembrane domain (TM), and cytoplasmic domain, (semaphorin) 6C	1.3267	0.00654891	0.180684	SEMA6C	sema domain, transmembrane domain (TM), and cytoplasmic domain, (semaphorin) 6C	1.70624	1.17e-05
RPL13A	ribosomal protein L13a	-1.51024	0.00325989	0.139068	RPL13A	ribosomal protein L13a	1.71246	9.94e-06
SFRS7	splicing factor, arginine/serine-rich 7, 35kDa	-0.936583	0.00108123	0.0879964	SFRS7	splicing factor, arginine/serine-rich 7, 35kDa	1.71608	0.000158113
RPLP0	ribosomal protein, large, P0	-0.876271	0.00437506	0.158146	RPLP0	ribosomal protein, large, P0	1.71927	1.42e-05
NIPBL	Nipped-B homolog (Drosophila)	-0.739414	0.000937277	0.082053	NIPBL	Nipped-B homolog (Drosophila)	1.72296	2.09e-06
UBE2R2	ubiquitin-conjugating enzyme E2R 2	-0.770675	0.000809064	0.076861	UBE2R2	ubiquitin-conjugating enzyme E2R 2	1.73234	6.77e-07
RPL24	ribosomal protein L24	-1.13651	0.00359107	0.146428	RPL24	ribosomal protein L24	1.73319	1.55e-06
LOC100295764	similar to WD repeat and SOCS box-containing 1	-0.690884	0.000463996	0.059104	LOC100295764	similar to WD repeat and SOCS box-containing 1	1.73647	4.79e-05
BHLHB2	basic helix-loop-helix domain containing, class B, 2	0.809245	0.00138712	0.100845	BHLHB2	basic helix-loop-helix domain containing, class B, 2	1.7372	1.47e-06
FAM32A	family with sequence similarity 32, member A	-1.40071	0.00222361	0.122177	FAM32A	family with sequence similarity 32, member A	1.7409	1.58e-05
LOC782668	similar to ribosomal protein L6-like	-0.989737	0.00147045	0.103199	LOC782668	similar to ribosomal protein L6-like	1.75619	1.79e-06
TAF7	TAF7 RNA polymerase II, TATA box binding protein (TBP)-associated factor, 55kDa	-1.29044	0.00121503	0.0942105	TAF7	TAF7 RNA polymerase II, TATA box binding protein (TBP)-associated factor, 55kDa	1.77337	2.13e-07
RPL6	ribosomal protein L6	-1.08763	3.48e-05	0.0226878	RPL6	ribosomal protein L6	1.77607	1.87e-07
KLF10	Kruppel-like factor 10	-0.774939	0.000913764	0.0815875	KLF10	Kruppel-like factor 10	1.78409	1.39e-07
TIAL1	TIA1 cytotoxic granule-associated RNA binding protein-like 1	-0.874941	0.000670995	0.0705637	TIAL1	TIA1 cytotoxic granule-associated RNA binding protein-like 1	1.79343	4.92e-07
LOC781566	similar to Histone H3.3B CG8989-PA	-1.72024	0.00974888	0.203678	LOC781566	similar to Histone H3.3B CG8989-PA	1.80747	1.07e-05
RPS27L	ribosomal protein S27-like	-1.24453	0.00165643	0.107978	RPS27L	ribosomal protein S27-like	1.81021	4.1e-06
POU5F1	OCT4 POU class 5 homeobox 1	-0.913486	0.00139287	0.101085	POU5F1	POU class 5 homeobox 1	1.81406	1.32e-07
LOC618220	similar to ribosomal protein L6-like	-1.25894	0.0062863	0.178748	LOC618220	similar to ribosomal protein L6-like	1.81481	1.6e-07
SUHW2	suppressor of hairy wing homolog 2	-1.74872	0.000461149	0.0589827	SUHW2	suppressor of hairy wing homolog 2	1.8177	6.74e-06
MAT2A	methionine adenosyltransferase II, alpha	-0.771863	0.00119406	0.0934177	MAT2A	methionine adenosyltransferase II, alpha	1.82018	1.24e-07
MAP1LC3B	microtubule-associated protein 1 light chain 3 beta	-0.710161	0.00571463	0.173526	MAP1LC3B	microtubule-associated protein 1 light chain 3 beta	1.82837	6.67e-06
LSM7	LSM7 homolog, U6 small nuclear RNA associated (S. cerevisiae)	-0.752779	0.00599697	0.176322	LSM7	LSM7 homolog, U6 small nuclear RNA associated (S. cerevisiae)	1.83819	2.52e-07
UBXN2A	UBX domain protein 2A	-0.761019	0.00295263	0.135287	UBXN2A	UBX domain protein 2A	1.85775	3.95e-07
ZNF280B	zinc finger protein 280B	-1.79171	0.000190286	0.041796	ZNF280B	zinc finger protein 280B	1.8654	4.89e-06
LOC783726	similar to ubiquitin-like/S30 ribosomal fusion protein	-0.932439	0.00624146	0.178248	LOC783726	similar to ubiquitin-like/S30 ribosomal fusion protein	1.86805	1.15e-06
YY1	YY1 transcription factor	-1.17127	1.27e-06	0.00400578	YY1	YY1 transcription factor	1.89434	2.2e-06
HSPB8	heat shock 22kDa protein 8	0.744402	0.0086157	0.196792	HSPB8	heat shock 22kDa protein 8	1.90062	6.66e-05
FN1	fibronectin 1	-1.89557	0.003812	0.149461	FN1	fibronectin 1	1.91347	0.000256745
LOC538831	similar to CG11877 CG11877-PA	-0.657746	0.00786353	0.19221	LOC538831	similar to CG11877 CG11877-PA	1.92781	2.13e-07
LOC781224	similar to Histone H3.3B CG8989-PA	-1.21131	0.00649736	0.180363	LOC781224	similar to Histone H3.3B CG8989-PA	1.93828	4.4e-07
DPCD	RP11-529I10.4 deleted in primary ciliary dyskinesia homolog (mouse)	-0.693196	0.000506287	0.0616351	DPCD	deleted in primary ciliary dyskinesia homolog (mouse)	1.95051	1.02e-07
COL9A2	collagen, type IX, alpha 2	-1.64586	0.000152304	0.0372281	COL9A2	collagen, type IX, alpha 2	1.97955	2.43e-07
H3F3B	H3 histone, family 3B (H3.3B)	-0.722155	0.00655715	0.180706	H3F3B	H3 histone, family 3B (H3.3B)	1.99215	4.7e-07
NMNAT1	nicotinamide nucleotide adenylyltransferase 1	-0.759037	0.00801821	0.193448	NMNAT1	nicotinamide nucleotide adenylyltransferase 1	1.99871	2.73e-07
H2AFZ	H2A histone family, member Z	-0.740016	0.00262452	0.128721	H2AFZ	H2A histone family, member Z	2.00123	1.21e-06
CYR61	GIG1 MGC128088 cysteine-rich, angiogenic inducer, 61	1.39507	0.00627643	0.178748	CYR61	cysteine-rich, angiogenic inducer, 61	2.00203	2.34e-07
INO80	INO80 homolog (S. cerevisiae)	-0.825106	0.00324543	0.139068	INO80	INO80 homolog (S. cerevisiae)	2.00926	7.91e-08
LOC100299267	similar to pyruvate dehydrogenase phosphatase	-1.0096	0.00741872	0.189262	LOC100299267	similar to pyruvate dehydrogenase phosphatase	2.01146	7.47e-08
LOC100300759	hypothetical protein LOC100300759	-0.659704	0.00254604	0.127854	LOC100300759	hypothetical protein LOC100300759	2.01976	1.87e-05
PCNA	proliferating cell nuclear antigen	-1.0328	0.00374718	0.148075	PCNA	proliferating cell nuclear antigen	2.02821	1.85e-07
ACOT11	acyl-CoA thioesterase 11	-0.797876	0.00357713	0.146123	ACOT11	acyl-CoA thioesterase 11	2.04811	9.72e-09
EIF1	eukaryotic translation initiation factor 1	-2.3499	0.00842647	0.195897	EIF1	eukaryotic translation initiation factor 1	2.05535	2.74e-07
FAM44B	family with sequence similarity 44, member B	-0.970222	6.99e-05	0.0284423	FAM44B	family with sequence similarity 44, member B	2.05548	3.49e-07
LOC100336994	zinc finger protein 280B-like	-2.31323	0.000276586	0.0490479	LOC100336994	zinc finger protein 280B-like	2.07958	4.46e-07
CNP	2',3'-cyclic nucleotide 3' phosphodiesterase	-0.770901	0.000570231	0.0656128	CNP	2',3'-cyclic nucleotide 3' phosphodiesterase	2.10521	2.43e-06
TGIF2	TGFB-induced factor homeobox 2	-1.31741	0.000603908	0.0677451	TGIF2	TGFB-induced factor homeobox 2	2.1235	2.92e-09
PTMA	prothymosin, alpha (gene sequence 28)	-0.917095	0.000651226	0.0694865	PTMA	prothymosin, alpha (gene sequence 28)	2.12561	2.65e-08
PTPN12	protein tyrosine phosphatase, non-receptor type 12	-0.847018	0.00046075	0.0589827	PTPN12	protein tyrosine phosphatase, non-receptor type 12	2.13168	1.5e-07
LOC613416	similar to heme binding protein 1	-0.709843	0.00522511	0.16902	LOC613416	similar to heme binding protein 1	2.13862	5.87e-08
RNF213	ring finger protein 213	-1.08283	0.00247074	0.126975	RNF213	ring finger protein 213	2.14362	5.09e-07
RSF1	remodeling and spacing factor 1	1.00361	0.00181782	0.11307	RSF1	remodeling and spacing factor 1	2.14462	2.15e-07
INTS6	integrator complex subunit 6	-1.04341	0.000149545	0.0367522	INTS6	integrator complex subunit 6	2.14921	1.79e-05
BCNT2	bucentaur-2	-0.734236	6.22e-05	0.0268621	BCNT2	bucentaur-2	2.15403	4.68e-08
SIRT1	sirtuin (silent mating type information regulation 2 homolog) 1 (S. cerevisiae)	-0.717202	0.00444938	0.159937	SIRT1	sirtuin (silent mating type information regulation 2 homolog) 1 (S. cerevisiae)	2.15608	9.54e-09
LOC100335214	heme-binding protein 1-like	-0.881828	0.00100395	0.0850563	LOC100335214	heme-binding protein 1-like	2.15975	4.56e-08
PGD	phosphogluconate dehydrogenase	-0.693115	0.00164082	0.107841	PGD	phosphogluconate dehydrogenase	2.20046	6.39e-09
SLC29A1	solute carrier family 29 (nucleoside transporters), member 1	-0.695188	0.00203651	0.117969	SLC29A1	solute carrier family 29 (nucleoside transporters), member 1	2.23218	7.46e-08
MYST2	MYST histone acetyltransferase 2	-1.0113	0.000617608	0.0677451	MYST2	MYST histone acetyltransferase 2	2.2519	2.58e-08
RPL7A	ribosomal protein L7a	-1.35258	0.000383853	0.0561742	RPL7A	ribosomal protein L7a	2.25363	2.82e-09
FOSL1	FOS-like antigen 1	-0.935291	9.77e-05	0.0308876	FOSL1	FOS-like antigen 1	2.2692	1.47e-07
LOC539596	similar to Transforming growth factor-beta induced protein IG-H3 precursor (Beta IG-H3) (Kerato-epithelin) (RGD-containing collagen associated protein) (RGD-CAP)	-1.11044	0.00362527	0.146632	LOC539596	similar to Transforming growth factor-beta induced protein IG-H3 precursor (Beta IG-H3) (Kerato-epithelin) (RGD-containing collagen associated protein) (RGD-CAP)	2.29303	9.47e-10
PRKCI	protein kinase C, iota	-0.715202	0.000214745	0.044336	PRKCI	protein kinase C, iota	2.32721	2.53e-08
SYCP3	synaptonemal complex protein 3	-1.35778	0.00228281	0.123196	SYCP3	synaptonemal complex protein 3	2.33279	2.32e-08
RTF1	Rtf1, Paf1/RNA polymerase II complex component, homolog (S. cerevisiae)	-1.08487	0.000370933	0.0556639	RTF1	Rtf1, Paf1/RNA polymerase II complex component, homolog (S. cerevisiae)	2.36272	7.67e-10
CHP	calcium binding protein P22	-1.05467	0.00397881	0.152218	CHP	calcium binding protein P22	2.37715	2.33e-08
CSTB	cystatin B (stefin B)	-1.82078	0.000963821	0.0831756	CSTB	cystatin B (stefin B)	2.39448	3.67e-09
CCNB1	cyclin B1	-0.980468	0.00497897	0.166456	CCNB1	cyclin B1	2.42241	4.03e-08
LOC613345	similar to histone H3.3	-0.659053	0.00570912	0.173526	LOC613345	similar to histone H3.3	2.51751	2.47e-10
SLC1A3	solute carrier family 1 (glial high affinity glutamate transporter), member 3	-1.35732	0.00106637	0.0878349	SLC1A3	solute carrier family 1 (glial high affinity glutamate transporter), member 3	2.53044	7.63e-09
LOC618550	similar to heme binding protein 1	-1.44682	0.00099552	0.0850563	LOC618550	similar to heme binding protein 1	2.63785	4.12e-10
IFITM3	interferon induced transmembrane protein 3 (1-8U)	-1.07346	0.00434692	0.157886	IFITM3	interferon induced transmembrane protein 3 (1-8U)	2.71289	2.86e-08
AKIRIN2	C9H6ORF166 MGC128934 akirin 2	-0.689836	0.00158355	0.106585	AKIRIN2	akirin 2	2.7586	9.38e-11
AHCYL2	adenosylhomocysteinase-like 2	-0.854276	0.000711391	0.0729458	AHCYL2	adenosylhomocysteinase-like 2	2.79994	2.81e-09
LAPTM4B	lysosomal protein transmembrane 4 beta	-1.95273	2.82e-05	0.0212201	LAPTM4B	lysosomal protein transmembrane 4 beta	2.80809	8.98e-11
SLC1A4	solute carrier family 1 (glutamate/neutral amino acid transporter), member 4	-0.83134	0.00053495	0.0629959	SLC1A4	solute carrier family 1 (glutamate/neutral amino acid transporter), member 4	2.89451	1.45e-09
ATF3	activating transcription factor 3	-0.894996	0.00100624	0.0850563	ATF3	activating transcription factor 3	2.91336	3.64e-10
REPS2	RALBP1 associated Eps domain containing 2	-0.672472	0.00085329	0.0787936	REPS2	RALBP1 associated Eps domain containing 2	2.92724	6.32e-08
ZFAND5	zinc finger, AN1-type domain 5	-1.21886	4.23e-06	0.00910947	ZFAND5	zinc finger, AN1-type domain 5	2.9658	1.91e-09
AK3L1	MGC137322 adenylate kinase 3-like 1	-1.01395	4.05e-05	0.0228391	AK3L1	adenylate kinase 3-like 1	3.02716	2.72e-09
SPTBN1	spectrin, beta, non-erythrocytic 1	-0.820788	0.000515521	0.0617054	SPTBN1	spectrin, beta, non-erythrocytic 1	3.20073	3.71e-11
NAV1	neuron navigator 1	-0.694084	0.00524556	0.169432	NAV1	neuron navigator 1	3.30435	8.48e-11
NME4	NDPKD non-metastatic cells 4, protein expressed in	-0.743238	0.000429812	0.0580519	NME4	non-metastatic cells 4, protein expressed in	3.35047	4.84e-12
ZNF394	zinc finger protein 394	-1.11297	0.000109606	0.0319767	ZNF394	zinc finger protein 394	3.44647	2.49e-09
ELAVL3	ELAV (embryonic lethal, abnormal vision, Drosophila)-like 3 (Hu antigen C)	0.969848	0.00765872	0.190081	ELAVL3	ELAV (embryonic lethal, abnormal vision, Drosophila)-like 3 (Hu antigen C)	4.95812	2.29e-10
